# Supplementary material for: Individual objective versus subjective fixation disparity as a function of forced vergence
Source: PLoS One. 2018 Jul 6;13(7):e0199958. doi: 10.1371/journal.pone.0199958 (PMC6035046; doi:10.1371/journal.pone.0199958)
Supplement: S1 File — (XLSX) [file pone.0199958.s002.xlsx]

## Sheet: IndividualAnalyses_b
Participant	Repetition	Distance	Prism	Time	oFD	oFDsd	sFD	P_test_L	P_precal_L	P_postcal_L	P_test_R	P_precal_R	P_postcal_R	Het_precal	Het_postcal	Filename
		(cm)	(cm/m)	(ms)	(minarc)	(minarc)	(minarc)	(mm)	(mm)	(mm)	(mm)	(mm)	(mm)	(deg)	(deg)
		from eye to		with 60 s	Median of	Std. Dev. of	subjective	Pupil size	Pupil size	Pupil size	Pupil size	Pupil size	Pupil size	Heterophoria	Heterophoria
		target		recording	objective FD	objective FD	Fixation	during test	during pre-	during post-	during test	during pre-	during post-	during pre-	during post-
					over 300 ms	over 300 ms	Disparity	left eye	calibration	calibration		calibration	calibration	calibration	calibration
1	1	5000	0	8606	14.32	2.8	3.7	5.96	5.68	5.6	5.61	5.32	5.42	0.82	0.48	"PR01_B01_01"
1	1	5000	0	13220	16.96	2.04	5.28	5.87	5.68	5.6	5.48	5.32	5.42	0.82	0.48	"PR01_B01_01"
1	1	5000	0	18484	13.4	3.19	6.86	5.99	5.68	5.6	5.63	5.32	5.42	0.82	0.48	"PR01_B01_01"
1	1	5000	0	25030	15.19	2.24	7.39	5.89	5.68	5.6	5.42	5.32	5.42	0.82	0.48	"PR01_B01_01"
1	1	5000	0	29378	8.53	2.44	6.07	5.85	5.68	5.6	5.42	5.32	5.42	0.82	0.48	"PR01_B01_01"
1	1	5000	0	34858	11.5	1.74	7.13	5.9	5.68	5.6	5.46	5.32	5.42	0.82	0.48	"PR01_B01_01"
1	1	5000	0	39374	8.48	2.5	5.81	5.86	5.68	5.6	5.46	5.32	5.42	0.82	0.48	"PR01_B01_01"
1	1	5000	0	44904	11.6	4.75	9.24	5.89	5.68	5.6	5.47	5.32	5.42	0.82	0.48	"PR01_B01_01"
1	1	5000	0	52066	4.87	2.03	4.49	5.94	5.68	5.6	5.55	5.32	5.42	0.82	0.48	"PR01_B01_01"
1	1	5000	0	59364	18.75	3.63	5.81	6	5.68	5.6	5.67	5.32	5.42	0.82	0.48	"PR01_B01_01"
1	1	5000	-2	10006	71.7	4.27	19.8	5.79	5.46	5.62	5.43	4.99	5.13	0.69	0.71	"PR01_B02_01"
1	1	5000	-2	18052	52.69	2.77	16.1	5.82	5.46	5.62	5.52	4.99	5.13	0.69	0.71	"PR01_B02_01"
1	1	5000	-2	25498	56.95	1.59	16.37	5.97	5.46	5.62	5.7	4.99	5.13	0.69	0.71	"PR01_B02_01"
1	1	5000	-2	32894	49.94	3.57	14.78	5.95	5.46	5.62	5.53	4.99	5.13	0.69	0.71	"PR01_B02_01"
1	1	5000	-2	38992	55.08	3.95	19.01	5.94	5.46	5.62	5.58	4.99	5.13	0.69	0.71	"PR01_B02_01"
1	1	5000	-2	45654	67.32	4.35	10.56	5.87	5.46	5.62	5.55	4.99	5.13	0.69	0.71	"PR01_B02_01"
1	1	5000	-2	55234	70.35	3.43	26.93	6.01	5.46	5.62	5.73	4.99	5.13	0.69	0.71	"PR01_B02_01"
1	1	5000	2	9556	5.67	2.27	3.96	5.96	5.56	5.47	5.58	5.13	5.41	0.76	0.58	"PR01_B03_01"
1	1	5000	2	16336	-6.88	1.92	4.49	5.99	5.56	5.47	5.63	5.13	5.41	0.76	0.58	"PR01_B03_01"
1	1	5000	2	22750	-21.02	1.82	6.34	6.06	5.56	5.47	5.63	5.13	5.41	0.76	0.58	"PR01_B03_01"
1	1	5000	2	27696	5.79	3.72	4.22	5.94	5.56	5.47	5.51	5.13	5.41	0.76	0.58	"PR01_B03_01"
1	1	5000	2	34144	-3.53	1.89	5.81	6.11	5.56	5.47	5.67	5.13	5.41	0.76	0.58	"PR01_B03_01"
1	1	5000	2	39274	-22.61	2.82	5.54	6.03	5.56	5.47	5.65	5.13	5.41	0.76	0.58	"PR01_B03_01"
1	1	5000	2	46220	-17.47	2.02	5.02	5.98	5.56	5.47	5.61	5.13	5.41	0.76	0.58	"PR01_B03_01"
1	1	5000	2	53834	9.88	1.7	4.49	5.79	5.56	5.47	5.39	5.13	5.41	0.76	0.58	"PR01_B03_01"
1	1	5000	2	59746	-3.58	4.2	3.96	5.89	5.56	5.47	5.5	5.13	5.41	0.76	0.58	"PR01_B03_01"
1	1	5000	4	8824	16.09	1.66	1.58	5.93	5.56	5.61	5.5	5.12	5.22	0.8	1.19	"PR01_B04_01"
1	1	5000	4	16202	27.03	3.37	2.38	6.01	5.56	5.61	5.63	5.12	5.22	0.8	1.19	"PR01_B04_01"
1	1	5000	4	23282	28.02	2.38	2.64	5.91	5.56	5.61	5.45	5.12	5.22	0.8	1.19	"PR01_B04_01"
1	1	5000	4	29112	18.92	2.03	3.43	5.85	5.56	5.61	5.46	5.12	5.22	0.8	1.19	"PR01_B04_01"
1	1	5000	4	37758	24.12	2.41	6.07	6.03	5.56	5.61	5.59	5.12	5.22	0.8	1.19	"PR01_B04_01"
1	1	5000	4	44588	18.6	3.25	4.75	5.95	5.56	5.61	5.47	5.12	5.22	0.8	1.19	"PR01_B04_01"
1	1	5000	4	51434	25.24	2.17	1.58	5.97	5.56	5.61	5.53	5.12	5.22	0.8	1.19	"PR01_B04_01"
1	1	5000	4	60080	16.48	1.94	3.43	5.94	5.56	5.61	5.53	5.12	5.22	0.8	1.19	"PR01_B04_01"
1	1	5000	6	9456	4.46	1.65	-0.26	5.99	5.52	5.58	5.54	5.29	5.11	0.79	1.17	"PR01_B05_01"
1	1	5000	6	15602	20.84	2.78	0.79	5.84	5.52	5.58	5.38	5.29	5.11	0.79	1.17	"PR01_B05_01"
1	1	5000	6	20800	1.94	1.47	2.38	5.81	5.52	5.58	5.32	5.29	5.11	0.79	1.17	"PR01_B05_01"
1	1	5000	6	28612	-5.87	1.52	3.43	5.89	5.52	5.58	5.44	5.29	5.11	0.79	1.17	"PR01_B05_01"
1	1	5000	6	33844	-7.49	2.88	4.75	6.02	5.52	5.58	5.54	5.29	5.11	0.79	1.17	"PR01_B05_01"
1	1	5000	6	41640	-3.11	2.35	2.11	6.12	5.52	5.58	5.6	5.29	5.11	0.79	1.17	"PR01_B05_01"
1	1	5000	6	48436	-8.65	1.51	3.96	6.02	5.52	5.58	5.52	5.29	5.11	0.79	1.17	"PR01_B05_01"
1	1	5000	6	55132	-2.5	1.99	3.17	5.88	5.52	5.58	5.36	5.29	5.11	0.79	1.17	"PR01_B05_01"
1	2	5000	0	6690	44.5	3.59	6.6	5.56	5.45	5.44	5.25	5.18	5.08	0.87	0.81	"PR02_B01_01"
1	2	5000	0	12204	36.8	1.59	9.5	5.78	5.45	5.44	5.47	5.18	5.08	0.87	0.81	"PR02_B01_01"
1	2	5000	0	18652	38.14	2.95	6.6	5.83	5.45	5.44	5.45	5.18	5.08	0.87	0.81	"PR02_B01_01"
1	2	5000	0	24116	16.33	1.95	6.34	5.74	5.45	5.44	5.46	5.18	5.08	0.87	0.81	"PR02_B01_01"
1	2	5000	0	29146	25.48	4.58	6.86	5.78	5.45	5.44	5.45	5.18	5.08	0.87	0.81	"PR02_B01_01"
1	2	5000	0	34060	24.68	3.67	7.13	5.78	5.45	5.44	5.44	5.18	5.08	0.87	0.81	"PR02_B01_01"
1	2	5000	0	38790	20.29	2.34	10.82	5.77	5.45	5.44	5.38	5.18	5.08	0.87	0.81	"PR02_B01_01"
1	2	5000	0	43072	16.57	2.64	7.13	5.83	5.45	5.44	5.47	5.18	5.08	0.87	0.81	"PR02_B01_01"
1	2	5000	0	49268	25.87	1.58	6.34	5.92	5.45	5.44	5.52	5.18	5.08	0.87	0.81	"PR02_B01_01"
1	2	5000	0	53134	21.43	1.88	6.86	5.74	5.45	5.44	5.4	5.18	5.08	0.87	0.81	"PR02_B01_01"
1	2	5000	0	59580	25.46	3.22	5.02	5.73	5.45	5.44	5.33	5.18	5.08	0.87	0.81	"PR02_B01_01"
1	2	5000	-2	9324	18.98	3.62	20.86	5.84	5.58	5.38	5.44	5.03	5.1	0.27	0.09	"PR02_B02_01"
1	2	5000	-2	15854	23.65	1.62	18.74	5.8	5.58	5.38	5.42	5.03	5.1	0.27	0.09	"PR02_B02_01"
1	2	5000	-2	22866	36.53	1.71	29.83	5.77	5.58	5.38	5.43	5.03	5.1	0.27	0.09	"PR02_B02_01"
1	2	5000	-2	31446	8.66	3.16	25.08	5.93	5.58	5.38	5.64	5.03	5.1	0.27	0.09	"PR02_B02_01"
1	2	5000	-2	36776	6.45	1.56	8.98	5.9	5.58	5.38	5.52	5.03	5.1	0.27	0.09	"PR02_B02_01"
1	2	5000	-2	42724	5.76	1.66	13.46	5.76	5.58	5.38	5.46	5.03	5.1	0.27	0.09	"PR02_B02_01"
1	2	5000	-2	54068	44.91	1.98	46.46	5.96	5.58	5.38	5.73	5.03	5.1	0.27	0.09	"PR02_B02_01"
1	2	5000	2	7224	13.27	1.8	3.7	5.47	5.41	5.21	5.15	4.81	4.84	0.78	0.55	"PR02_B03_01"
1	2	5000	2	11988	11.92	1.85	4.22	5.57	5.41	5.21	5.21	4.81	4.84	0.78	0.55	"PR02_B03_01"
1	2	5000	2	17668	5.24	2.09	2.11	5.71	5.41	5.21	5.38	4.81	4.84	0.78	0.55	"PR02_B03_01"
1	2	5000	2	23514	15.86	2.2	4.49	5.63	5.41	5.21	5.28	4.81	4.84	0.78	0.55	"PR02_B03_01"
1	2	5000	2	30112	-13.41	2.15	3.7	5.77	5.41	5.21	5.37	4.81	4.84	0.78	0.55	"PR02_B03_01"
1	2	5000	2	36392	-3.52	3.49	2.38	5.66	5.41	5.21	5.29	4.81	4.84	0.78	0.55	"PR02_B03_01"
1	2	5000	2	41606	-3.63	1.95	1.85	5.65	5.41	5.21	5.32	4.81	4.84	0.78	0.55	"PR02_B03_01"
1	2	5000	2	46204	-2.8	1.9	2.64	5.62	5.41	5.21	5.3	4.81	4.84	0.78	0.55	"PR02_B03_01"
1	2	5000	2	53166	-0.89	2.09	6.6	5.65	5.41	5.21	5.29	4.81	4.84	0.78	0.55	"PR02_B03_01"
1	2	5000	2	59314	1.38	2.27	7.39	5.64	5.41	5.21	5.25	4.81	4.84	0.78	0.55	"PR02_B03_01"
1	2	5000	4	8506	13.91	1.78	-2.11	5.85	5.58	5.44	5.55	5.03	5.11	0.43	0.78	"PR02_B04_01"
1	2	5000	4	14720	-0.1	2.03	-0.26	5.9	5.58	5.44	5.52	5.03	5.11	0.43	0.78	"PR02_B04_01"
1	2	5000	4	20300	3.15	1.56	2.11	5.81	5.58	5.44	5.47	5.03	5.11	0.43	0.78	"PR02_B04_01"
1	2	5000	4	26330	-12.67	1.47	2.11	5.86	5.58	5.44	5.46	5.03	5.11	0.43	0.78	"PR02_B04_01"
1	2	5000	4	31960	0.48	1.77	0.26	5.66	5.58	5.44	5.23	5.03	5.11	0.43	0.78	"PR02_B04_01"
1	2	5000	4	38974	10.23	3.24	3.7	5.8	5.58	5.44	5.44	5.03	5.11	0.43	0.78	"PR02_B04_01"
1	2	5000	4	43988	-10.29	3.09	6.34	5.73	5.58	5.44	5.4	5.03	5.11	0.43	0.78	"PR02_B04_01"
1	2	5000	4	50218	1.78	3.35	3.96	5.6	5.58	5.44	5.32	5.03	5.11	0.43	0.78	"PR02_B04_01"
1	2	5000	4	56066	6.91	4.19	4.49	5.69	5.58	5.44	5.4	5.03	5.11	0.43	0.78	"PR02_B04_01"
1	2	5000	6	7256	10.47	2.31	0.26	5.81	5.53	5.52	5.26	4.94	5.22	0.61	0.99	"PR02_B05_01"
1	2	5000	6	13620	16.01	4.39	1.85	5.78	5.53	5.52	5.34	4.94	5.22	0.61	0.99	"PR02_B05_01"
1	2	5000	6	20000	-2.15	1.76	1.06	5.79	5.53	5.52	5.3	4.94	5.22	0.61	0.99	"PR02_B05_01"
1	2	5000	6	26014	-9.72	2.07	0.26	5.89	5.53	5.52	5.45	4.94	5.22	0.61	0.99	"PR02_B05_01"
1	2	5000	6	32676	-12.82	1.89	2.9	5.8	5.53	5.52	5.32	4.94	5.22	0.61	0.99	"PR02_B05_01"
1	2	5000	6	39356	-2.86	3.16	2.9	5.9	5.53	5.52	5.42	4.94	5.22	0.61	0.99	"PR02_B05_01"
1	2	5000	6	44904	-12.66	3.49	4.75	5.9	5.53	5.52	5.44	4.94	5.22	0.61	0.99	"PR02_B05_01"
1	2	5000	6	49934	-2.23	2.04	-1.06	5.84	5.53	5.52	5.37	4.94	5.22	0.61	0.99	"PR02_B05_01"
1	2	5000	6	56282	-5.59	2.92	2.11	5.9	5.53	5.52	5.44	4.94	5.22	0.61	0.99	"PR02_B05_01"
1	3	5000	0	8290	52.77	2.03	6.07	5.97	5.71	5.75	5.54	5.2	5.28	1.25	0.82	"PR03_B01_01"
1	3	5000	0	13720	25.2	2.63	12.14	6.11	5.71	5.75	5.69	5.2	5.28	1.25	0.82	"PR03_B01_01"
1	3	5000	0	18984	25.3	3.53	7.92	6.21	5.71	5.75	5.67	5.2	5.28	1.25	0.82	"PR03_B01_01"
1	3	5000	0	24782	20.88	2.21	6.86	6.28	5.71	5.75	5.79	5.2	5.28	1.25	0.82	"PR03_B01_01"
1	3	5000	0	29912	33.81	1.85	13.2	6.29	5.71	5.75	5.79	5.2	5.28	1.25	0.82	"PR03_B01_01"
1	3	5000	0	35692	35.93	1.72	5.81	6.1	5.71	5.75	5.64	5.2	5.28	1.25	0.82	"PR03_B01_01"
1	3	5000	0	41456	19.03	2.77	9.5	6.19	5.71	5.75	5.76	5.2	5.28	1.25	0.82	"PR03_B01_01"
1	3	5000	0	47220	38.32	1.81	4.75	6.05	5.71	5.75	5.53	5.2	5.28	1.25	0.82	"PR03_B01_01"
1	3	5000	0	52916	29.39	2.3	8.71	6.03	5.71	5.75	5.59	5.2	5.28	1.25	0.82	"PR03_B01_01"
1	3	5000	0	59014	32.6	1.47	9.5	6.14	5.71	5.75	5.75	5.2	5.28	1.25	0.82	"PR03_B01_01"
1	3	5000	-2	6874	42.44	1.45	17.69	6.11	5.76	5.84	5.61	5.32	5.2	0.4	0.77	"PR03_B02_01"
1	3	5000	-2	15520	39.14	3.09	29.04	6.18	5.76	5.84	5.74	5.32	5.2	0.4	0.77	"PR03_B02_01"
1	3	5000	-2	23034	43.67	2.09	29.83	6.17	5.76	5.84	5.72	5.32	5.2	0.4	0.77	"PR03_B02_01"
1	3	5000	-2	31196	42.99	1.75	30.1	6.2	5.76	5.84	5.7	5.32	5.2	0.4	0.77	"PR03_B02_01"
1	3	5000	-2	39192	51.56	2.15	33.79	6.17	5.76	5.84	5.64	5.32	5.2	0.4	0.77	"PR03_B02_01"
1	3	5000	-2	47338	38.42	3.24	36.7	6.12	5.76	5.84	5.63	5.32	5.2	0.4	0.77	"PR03_B02_01"
1	3	5000	-2	55250	36.73	1.84	22.44	6.18	5.76	5.84	5.75	5.32	5.2	0.4	0.77	"PR03_B02_01"
1	3	5000	2	6824	-15.97	1.72	3.96	6.18	5.87	5.94	5.62	5.22	5.17	0.55	0.48	"PR03_B03_01"
1	3	5000	2	12056	-20.09	2.57	5.02	6.09	5.87	5.94	5.6	5.22	5.17	0.55	0.48	"PR03_B03_01"
1	3	5000	2	18202	-1.53	2.01	5.02	6.22	5.87	5.94	5.57	5.22	5.17	0.55	0.48	"PR03_B03_01"
1	3	5000	2	23700	-22.1	2.18	4.49	6.3	5.87	5.94	5.7	5.22	5.17	0.55	0.48	"PR03_B03_01"
1	3	5000	2	28596	-18.21	1.97	5.54	6.18	5.87	5.94	5.6	5.22	5.17	0.55	0.48	"PR03_B03_01"
1	3	5000	2	33860	-8.92	2.3	6.6	6.26	5.87	5.94	5.64	5.22	5.17	0.55	0.48	"PR03_B03_01"
1	3	5000	2	39990	-19.92	2.4	5.28	6.27	5.87	5.94	5.67	5.22	5.17	0.55	0.48	"PR03_B03_01"
1	3	5000	2	47038	-11.83	1.84	3.96	6.2	5.87	5.94	5.52	5.22	5.17	0.55	0.48	"PR03_B03_01"
1	3	5000	2	52684	-20.65	1.33	2.9	6.27	5.87	5.94	5.59	5.22	5.17	0.55	0.48	"PR03_B03_01"
1	3	5000	2	58748	-16.95	1.67	5.54	6.27	5.87	5.94	5.62	5.22	5.17	0.55	0.48	"PR03_B03_01"
1	3	5000	4	8340	33.45	2.78	3.17	5.95	5.66	5.56	5.41	5.15	5.26	1.19	1.31	"PR03_B04_01"
1	3	5000	4	14586	27.17	2.42	3.96	6.02	5.66	5.56	5.55	5.15	5.26	1.19	1.31	"PR03_B04_01"
1	3	5000	4	20634	11.19	2.36	4.22	6.16	5.66	5.56	5.69	5.15	5.26	1.19	1.31	"PR03_B04_01"
1	3	5000	4	28412	NA	NA	3.96	5.17	5.66	5.56	4.4	5.15	5.26	1.19	1.31	"PR03_B04_01"
1	3	5000	4	33476	12.63	1.96	2.11	6.2	5.66	5.56	5.63	5.15	5.26	1.19	1.31	"PR03_B04_01"
1	3	5000	4	38708	12.61	2.06	2.11	6.15	5.66	5.56	5.59	5.15	5.26	1.19	1.31	"PR03_B04_01"
1	3	5000	4	44004	19.98	2.37	2.11	6.19	5.66	5.56	5.6	5.15	5.26	1.19	1.31	"PR03_B04_01"
1	3	5000	4	50402	10.13	1.71	2.64	6.21	5.66	5.56	5.61	5.15	5.26	1.19	1.31	"PR03_B04_01"
1	3	5000	4	55466	13.45	5.27	1.58	6.15	5.66	5.56	5.56	5.15	5.26	1.19	1.31	"PR03_B04_01"
1	3	5000	4	60146	7.73	3.61	4.75	6.1	5.66	5.56	5.58	5.15	5.26	1.19	1.31	"PR03_B04_01"
1	3	5000	6	6406	-9.02	2.5	-0.53	6.19	5.94	5.82	5.53	5.19	5.3	0.63	1.44	"PR03_B05_01"
1	3	5000	6	12954	16.46	2.07	1.32	6.16	5.94	5.82	5.55	5.19	5.3	0.63	1.44	"PR03_B05_01"
1	3	5000	6	18518	15.59	2.53	1.32	6.1	5.94	5.82	5.55	5.19	5.3	0.63	1.44	"PR03_B05_01"
1	3	5000	6	26880	4.44	3.53	1.85	6.18	5.94	5.82	5.64	5.19	5.3	0.63	1.44	"PR03_B05_01"
1	3	5000	6	35026	9.63	2.2	3.17	6.25	5.94	5.82	5.73	5.19	5.3	0.63	1.44	"PR03_B05_01"
1	3	5000	6	41906	20.28	2.21	-1.06	6.25	5.94	5.82	5.66	5.19	5.3	0.63	1.44	"PR03_B05_01"
1	3	5000	6	50934	13.24	2.55	5.28	6.26	5.94	5.82	5.68	5.19	5.3	0.63	1.44	"PR03_B05_01"
1	3	5000	6	58098	2.25	3.21	5.54	6.18	5.94	5.82	5.54	5.19	5.3	0.63	1.44	"PR03_B05_01"
1	4	5000	0	7274	12.59	1.99	8.45	5.71	5.62	5.49	5.46	5.25	5.3	0.81	0.51	"PR04_B01_01"
1	4	5000	0	11422	36.89	1.4	7.39	5.66	5.62	5.49	5.36	5.25	5.3	0.81	0.51	"PR04_B01_01"
1	4	5000	0	16652	19.73	3.12	7.66	5.78	5.62	5.49	5.46	5.25	5.3	0.81	0.51	"PR04_B01_01"
1	4	5000	0	21900	23.86	3.64	8.98	5.81	5.62	5.49	5.49	5.25	5.3	0.81	0.51	"PR04_B01_01"
1	4	5000	0	26230	12.79	1.58	7.13	5.91	5.62	5.49	5.61	5.25	5.3	0.81	0.51	"PR04_B01_01"
1	4	5000	0	32478	23.22	1.51	8.45	5.99	5.62	5.49	5.69	5.25	5.3	0.81	0.51	"PR04_B01_01"
1	4	5000	0	37858	1.74	2.06	7.92	5.95	5.62	5.49	5.56	5.25	5.3	0.81	0.51	"PR04_B01_01"
1	4	5000	0	43622	2.58	1.34	6.34	5.94	5.62	5.49	5.6	5.25	5.3	0.81	0.51	"PR04_B01_01"
1	4	5000	0	49036	24.56	4.72	8.71	5.83	5.62	5.49	5.46	5.25	5.3	0.81	0.51	"PR04_B01_01"
1	4	5000	0	56116	27.6	1.68	8.71	5.88	5.62	5.49	5.52	5.25	5.3	0.81	0.51	"PR04_B01_01"
1	4	5000	-2	7472	53.05	1.83	11.35	5.71	5.85	5.65	5.44	5.19	5.46	0.79	0.93	"PR04_B02_01"
1	4	5000	-2	13520	61.93	2.09	20.86	5.81	5.85	5.65	5.57	5.19	5.46	0.79	0.93	"PR04_B02_01"
1	4	5000	-2	20016	41.84	2.44	15.05	5.87	5.85	5.65	5.61	5.19	5.46	0.79	0.93	"PR04_B02_01"
1	4	5000	-2	28512	64.55	3.08	32.74	6.01	5.85	5.65	5.74	5.19	5.46	0.79	0.93	"PR04_B02_01"
1	4	5000	-2	35192	54.22	3.43	19.54	6.06	5.85	5.65	5.75	5.19	5.46	0.79	0.93	"PR04_B02_01"
1	4	5000	-2	40972	55.15	1.91	20.33	6.03	5.85	5.65	5.71	5.19	5.46	0.79	0.93	"PR04_B02_01"
1	4	5000	-2	48568	49.73	3.53	24.55	6.09	5.85	5.65	5.79	5.19	5.46	0.79	0.93	"PR04_B02_01"
1	4	5000	-2	56114	63.72	3.09	15.84	5.92	5.85	5.65	5.58	5.19	5.46	0.79	0.93	"PR04_B02_01"
1	4	5000	2	6624	36.37	2.73	2.9	5.81	5.78	5.71	5.42	5.33	5.63	0.94	0.87	"PR04_B03_01"
1	4	5000	2	12388	22.79	2.65	2.38	6.04	5.78	5.71	5.74	5.33	5.63	0.94	0.87	"PR04_B03_01"
1	4	5000	2	16852	25.82	1.83	2.9	6.03	5.78	5.71	5.7	5.33	5.63	0.94	0.87	"PR04_B03_01"
1	4	5000	2	23098	7.24	1.62	6.6	6.07	5.78	5.71	5.75	5.33	5.63	0.94	0.87	"PR04_B03_01"
1	4	5000	2	28728	4.33	2.56	2.9	6.11	5.78	5.71	5.78	5.33	5.63	0.94	0.87	"PR04_B03_01"
1	4	5000	2	35558	17.74	2.06	4.49	6.22	5.78	5.71	5.89	5.33	5.63	0.94	0.87	"PR04_B03_01"
1	4	5000	2	42206	11.1	1.91	6.86	6.1	5.78	5.71	5.78	5.33	5.63	0.94	0.87	"PR04_B03_01"
1	4	5000	2	48086	-0.97	1.51	5.54	6.21	5.78	5.71	5.93	5.33	5.63	0.94	0.87	"PR04_B03_01"
1	4	5000	2	53882	18.86	2.17	3.7	6.2	5.78	5.71	5.94	5.33	5.63	0.94	0.87	"PR04_B03_01"
1	4	5000	2	59946	23.77	1.98	4.22	6.04	5.78	5.71	5.77	5.33	5.63	0.94	0.87	"PR04_B03_01"
1	4	5000	4	6024	35.43	1.75	0.26	5.99	5.75	5.68	5.64	5.39	5.5	1.1	1.31	"PR04_B04_01"
1	4	5000	4	10822	27.64	1.93	2.64	5.93	5.75	5.68	5.51	5.39	5.5	1.1	1.31	"PR04_B04_01"
1	4	5000	4	14836	27.86	4.09	0	5.92	5.75	5.68	5.51	5.39	5.5	1.1	1.31	"PR04_B04_01"
1	4	5000	4	19700	26.31	4.08	1.85	6.01	5.75	5.68	5.57	5.39	5.5	1.1	1.31	"PR04_B04_01"
1	4	5000	4	24398	25.51	2.47	1.58	6.09	5.75	5.68	5.67	5.39	5.5	1.1	1.31	"PR04_B04_01"
1	4	5000	4	28662	24.01	1.65	1.85	6.04	5.75	5.68	5.68	5.39	5.5	1.1	1.31	"PR04_B04_01"
1	4	5000	4	33526	27.28	1.66	0.79	5.99	5.75	5.68	5.6	5.39	5.5	1.1	1.31	"PR04_B04_01"
1	4	5000	4	39990	32.32	2.39	4.22	6.03	5.75	5.68	5.63	5.39	5.5	1.1	1.31	"PR04_B04_01"
1	4	5000	4	45288	19.81	4.91	2.64	6.03	5.75	5.68	5.66	5.39	5.5	1.1	1.31	"PR04_B04_01"
1	4	5000	4	51400	30.1	1.85	5.28	6.04	5.75	5.68	5.7	5.39	5.5	1.1	1.31	"PR04_B04_01"
1	4	5000	4	57632	46.23	1.63	5.28	6.02	5.75	5.68	5.71	5.39	5.5	1.1	1.31	"PR04_B04_01"
1	4	5000	6	8588	8.83	2.25	0.53	5.85	5.74	5.73	5.48	5.24	5.3	0.83	1.43	"PR04_B05_01"
1	4	5000	6	15086	9.16	1.6	1.32	6.01	5.74	5.73	5.63	5.24	5.3	0.83	1.43	"PR04_B05_01"
1	4	5000	6	22832	-2.81	2.16	1.06	6.09	5.74	5.73	5.78	5.24	5.3	0.83	1.43	"PR04_B05_01"
1	4	5000	6	29028	-6.61	4.67	1.06	6.03	5.74	5.73	5.67	5.24	5.3	0.83	1.43	"PR04_B05_01"
1	4	5000	6	38174	20.16	2.04	1.06	6.19	5.74	5.73	5.8	5.24	5.3	0.83	1.43	"PR04_B05_01"
1	4	5000	6	46470	15.7	2.96	0.53	6.12	5.74	5.73	5.77	5.24	5.3	0.83	1.43	"PR04_B05_01"
1	4	5000	6	52750	0.99	1.86	4.22	6.11	5.74	5.73	5.71	5.24	5.3	0.83	1.43	"PR04_B05_01"
1	4	5000	6	59596	7.22	2.06	3.17	6.19	5.74	5.73	5.85	5.24	5.3	0.83	1.43	"PR04_B05_01"
2	1	5000	0	8424	46.73	2.06	-0.26	4.44	4.4	3.71	4.66	4.1	4.2	0.94	0.94	"PR01_B01_02"
2	1	5000	0	14720	46.44	1.6	1.32	4.13	4.4	3.71	4.35	4.1	4.2	0.94	0.94	"PR01_B01_02"
2	1	5000	0	21634	26.92	2.95	-0.79	4.4	4.4	3.71	4.5	4.1	4.2	0.94	0.94	"PR01_B01_02"
2	1	5000	0	28262	39.52	2.86	1.06	4.2	4.4	3.71	4.38	4.1	4.2	0.94	0.94	"PR01_B01_02"
2	1	5000	0	35526	48.23	7.66	-0.53	4.2	4.4	3.71	4.36	4.1	4.2	0.94	0.94	"PR01_B01_02"
2	1	5000	0	41690	33.01	2.81	-0.53	3.77	4.4	3.71	3.99	4.1	4.2	0.94	0.94	"PR01_B01_02"
2	1	5000	0	47870	43.16	2.85	-2.38	3.98	4.4	3.71	4.09	4.1	4.2	0.94	0.94	"PR01_B01_02"
2	1	5000	0	53850	60.76	4.13	-0.53	3.4	4.4	3.71	3.65	4.1	4.2	0.94	0.94	"PR01_B01_02"
2	1	5000	-2	7174	104.95	2.39	0.53	4.63	4.55	3.73	4.99	4.37	4.29	1.48	1.35	"PR01_B02_02"
2	1	5000	-2	14088	98.14	3.43	3.7	4.73	4.55	3.73	5.1	4.37	4.29	1.48	1.35	"PR01_B02_02"
2	1	5000	-2	20484	93.49	4.2	0.53	4.46	4.55	3.73	4.79	4.37	4.29	1.48	1.35	"PR01_B02_02"
2	1	5000	-2	27914	99.89	2.64	5.02	4.41	4.55	3.73	4.77	4.37	4.29	1.48	1.35	"PR01_B02_02"
2	1	5000	-2	33528	87.44	3.06	6.34	4.6	4.55	3.73	4.89	4.37	4.29	1.48	1.35	"PR01_B02_02"
2	1	5000	-2	39274	79.1	6.09	2.9	4.27	4.55	3.73	4.75	4.37	4.29	1.48	1.35	"PR01_B02_02"
2	1	5000	-2	46388	80.54	4.39	3.96	4.71	4.55	3.73	4.97	4.37	4.29	1.48	1.35	"PR01_B02_02"
2	1	5000	-2	53350	82.77	2.69	1.85	4.36	4.55	3.73	4.61	4.37	4.29	1.48	1.35	"PR01_B02_02"
2	1	5000	2	6856	55.49	3.94	-2.9	4.24	4.87	4.03	4.54	4.28	4.41	0.9	1.14	"PR01_B03_02"
2	1	5000	2	11920	59.81	3.43	-2.38	4.36	4.87	4.03	4.68	4.28	4.41	0.9	1.14	"PR01_B03_02"
2	1	5000	2	17800	35.5	3.48	-2.11	4.64	4.87	4.03	4.92	4.28	4.41	0.9	1.14	"PR01_B03_02"
2	1	5000	2	22982	80.44	2.93	-2.38	4.1	4.87	4.03	4.46	4.28	4.41	0.9	1.14	"PR01_B03_02"
2	1	5000	2	29978	70.07	2.56	-6.6	4.54	4.87	4.03	4.76	4.28	4.41	0.9	1.14	"PR01_B03_02"
2	1	5000	2	34758	65.36	3.02	-6.07	4.29	4.87	4.03	4.65	4.28	4.41	0.9	1.14	"PR01_B03_02"
2	1	5000	2	40322	65.99	3.75	-4.75	3.92	4.87	4.03	4.26	4.28	4.41	0.9	1.14	"PR01_B03_02"
2	1	5000	2	47236	46.85	3.62	-1.58	4.28	4.87	4.03	4.69	4.28	4.41	0.9	1.14	"PR01_B03_02"
2	1	5000	2	53200	68.51	1.99	-4.49	4.05	4.87	4.03	4.39	4.28	4.41	0.9	1.14	"PR01_B03_02"
2	1	5000	2	60346	63.8	2.04	-4.49	4.16	4.87	4.03	4.46	4.28	4.41	0.9	1.14	"PR01_B03_02"
2	1	5000	4	9756	46.59	1.69	-5.81	4.55	4.64	4.24	4.64	4.16	4.33	0.66	0.74	"PR01_B04_02"
2	1	5000	4	16036	NA	1011.26	-1.32	1.12	4.64	4.24	1.54	4.16	4.33	0.66	0.74	"PR01_B04_02"
2	1	5000	4	22032	38.87	5.45	-5.81	4.33	4.64	4.24	4.53	4.16	4.33	0.66	0.74	"PR01_B04_02"
2	1	5000	4	29496	40.89	1.51	-5.81	4.64	4.64	4.24	4.79	4.16	4.33	0.66	0.74	"PR01_B04_02"
2	1	5000	4	37208	42.14	1.65	-7.66	4.44	4.64	4.24	4.64	4.16	4.33	0.66	0.74	"PR01_B04_02"
2	1	5000	4	44138	31.74	1.42	-6.34	4.26	4.64	4.24	4.42	4.16	4.33	0.66	0.74	"PR01_B04_02"
2	1	5000	4	52484	49.01	1.64	-3.96	3.99	4.64	4.24	4.21	4.16	4.33	0.66	0.74	"PR01_B04_02"
2	1	5000	4	59614	28.32	1.48	-3.96	4.09	4.64	4.24	4.35	4.16	4.33	0.66	0.74	"PR01_B04_02"
2	1	5000	6	10922	31.72	1.46	-11.62	4.25	4.27	3.68	4.47	4.14	3.72	0.66	0.55	"PR01_B05_02"
2	1	5000	6	17868	7.34	1.35	-5.81	4.47	4.27	3.68	4.55	4.14	3.72	0.66	0.55	"PR01_B05_02"
2	1	5000	6	24432	13.69	2.18	-4.75	4.38	4.27	3.68	4.69	4.14	3.72	0.66	0.55	"PR01_B05_02"
2	1	5000	6	33028	3.68	4.13	-4.75	4.38	4.27	3.68	4.64	4.14	3.72	0.66	0.55	"PR01_B05_02"
2	1	5000	6	39824	8.29	1.67	-7.13	4.8	4.27	3.68	4.92	4.14	3.72	0.66	0.55	"PR01_B05_02"
2	1	5000	6	47952	-4.28	4.41	-10.03	4.87	4.27	3.68	4.88	4.14	3.72	0.66	0.55	"PR01_B05_02"
2	1	5000	6	55798	0.73	2.85	-2.9	4.53	4.27	3.68	4.66	4.14	3.72	0.66	0.55	"PR01_B05_02"
2	2	5000	0	7142	-5.73	2.53	-1.58	4.09	4.43	3.97	4.17	4.5	3.85	0.1	0.07	"PR02_B01_02"
2	2	5000	0	12138	-2.01	1.59	-1.85	4.56	4.43	3.97	4.51	4.5	3.85	0.1	0.07	"PR02_B01_02"
2	2	5000	0	16770	6.28	2.75	-3.17	4.09	4.43	3.97	4.05	4.5	3.85	0.1	0.07	"PR02_B01_02"
2	2	5000	0	23166	1.22	1.44	-1.06	4.6	4.43	3.97	4.57	4.5	3.85	0.1	0.07	"PR02_B01_02"
2	2	5000	0	29196	6.94	1.46	-0.26	4.32	4.43	3.97	4.26	4.5	3.85	0.1	0.07	"PR02_B01_02"
2	2	5000	0	35844	-8.44	3.02	-0.79	4.61	4.43	3.97	4.67	4.5	3.85	0.1	0.07	"PR02_B01_02"
2	2	5000	0	41806	0.08	3.31	0	4.52	4.43	3.97	4.47	4.5	3.85	0.1	0.07	"PR02_B01_02"
2	2	5000	0	50102	2.14	2.08	-5.02	4.33	4.43	3.97	4.3	4.5	3.85	0.1	0.07	"PR02_B01_02"
2	2	5000	0	55384	5.8	4.26	-0.79	4.12	4.43	3.97	4.08	4.5	3.85	0.1	0.07	"PR02_B01_02"
2	2	5000	-2	8606	101.92	1.9	1.06	4.23	4.42	4.17	4.36	4.28	3.95	0.87	1.11	"PR02_B02_02"
2	2	5000	-2	15086	81.19	4.93	3.17	4.69	4.42	4.17	4.76	4.28	3.95	0.87	1.11	"PR02_B02_02"
2	2	5000	-2	21350	71.98	3.52	3.7	4.46	4.42	4.17	4.64	4.28	3.95	0.87	1.11	"PR02_B02_02"
2	2	5000	-2	26280	73.15	3.65	5.81	4.43	4.42	4.17	4.6	4.28	3.95	0.87	1.11	"PR02_B02_02"
2	2	5000	-2	31294	68.83	4.11	0	4.32	4.42	4.17	4.52	4.28	3.95	0.87	1.11	"PR02_B02_02"
2	2	5000	-2	36642	77.36	1.5	1.06	4.36	4.42	4.17	4.45	4.28	3.95	0.87	1.11	"PR02_B02_02"
2	2	5000	-2	43588	NA	519.8	2.38	3.56	4.42	4.17	3.5	4.28	3.95	0.87	1.11	"PR02_B02_02"
2	2	5000	-2	49768	72.66	2.98	0.79	4.29	4.42	4.17	4.36	4.28	3.95	0.87	1.11	"PR02_B02_02"
2	2	5000	-2	57380	84.29	6.1	5.28	4.71	4.42	4.17	4.75	4.28	3.95	0.87	1.11	"PR02_B02_02"
2	2	5000	2	7274	69.36	4.14	-0.79	4.54	4.74	3.94	4.49	3.93	3.91	1.33	0.92	"PR02_B03_02"
2	2	5000	2	11938	40.19	5.71	0.53	4.48	4.74	3.94	4.45	3.93	3.91	1.33	0.92	"PR02_B03_02"
2	2	5000	2	17552	NA	15.52	-0.26	4.82	4.74	3.94	4.79	3.93	3.91	1.33	0.92	"PR02_B03_02"
2	2	5000	2	24182	55.17	2.69	-3.96	5.21	4.74	3.94	5.13	3.93	3.91	1.33	0.92	"PR02_B03_02"
2	2	5000	2	32378	NA	479.56	-3.43	3.98	4.74	3.94	3.65	3.93	3.91	1.33	0.92	"PR02_B03_02"
2	2	5000	2	42140	36.35	1.53	-10.56	5.03	4.74	3.94	4.84	3.93	3.91	1.33	0.92	"PR02_B03_02"
2	2	5000	2	50752	61.98	2.54	-10.82	5.28	4.74	3.94	5.16	3.93	3.91	1.33	0.92	"PR02_B03_02"
2	2	5000	2	56632	28.94	2.01	-6.34	4.74	4.74	3.94	4.68	3.93	3.91	1.33	0.92	"PR02_B03_02"
2	2	5000	4	7840	100.83	3.71	-2.9	4.38	4.43	3.86	4.35	4.19	3.81	1.91	1.65	"PR02_B04_02"
2	2	5000	4	14854	68.19	2	-2.38	4.38	4.43	3.86	4.43	4.19	3.81	1.91	1.65	"PR02_B04_02"
2	2	5000	4	23450	83.49	2.58	-7.92	4.72	4.43	3.86	4.73	4.19	3.81	1.91	1.65	"PR02_B04_02"
2	2	5000	4	30496	72.67	1.61	-1.85	4.33	4.43	3.86	4.38	4.19	3.81	1.91	1.65	"PR02_B04_02"
2	2	5000	4	37526	72.46	2.89	-2.64	4.24	4.43	3.86	4.2	4.19	3.81	1.91	1.65	"PR02_B04_02"
2	2	5000	4	45854	99.15	3.22	-3.7	4.19	4.43	3.86	4.15	4.19	3.81	1.91	1.65	"PR02_B04_02"
2	2	5000	4	53300	80.35	2.02	-6.07	4.59	4.43	3.86	4.53	4.19	3.81	1.91	1.65	"PR02_B04_02"
2	2	5000	6	10006	77.52	1.53	-2.11	4.13	4.85	3.99	4.13	4.25	4.47	1.09	1.09	"PR02_B05_02"
2	2	5000	6	16436	48.04	2	-6.86	4.24	4.85	3.99	4.13	4.25	4.47	1.09	1.09	"PR02_B05_02"
2	2	5000	6	26282	46.4	5.42	-3.17	4.69	4.85	3.99	4.66	4.25	4.47	1.09	1.09	"PR02_B05_02"
2	2	5000	6	33494	30.11	2.09	-2.38	4.67	4.85	3.99	4.63	4.25	4.47	1.09	1.09	"PR02_B05_02"
2	2	5000	6	41874	12.56	3.88	-4.22	4.8	4.85	3.99	4.74	4.25	4.47	1.09	1.09	"PR02_B05_02"
2	2	5000	6	49652	28.81	4.72	-1.06	4.56	4.85	3.99	4.45	4.25	4.47	1.09	1.09	"PR02_B05_02"
2	2	5000	6	56898	28.25	6.29	-3.7	4.43	4.85	3.99	4.42	4.25	4.47	1.09	1.09	"PR02_B05_02"
2	3	5000	0	7490	46.12	3.41	1.58	4.02	3.7	3.35	4.08	3.68	3.76	0.46	0.62	"PR03_B01_02"
2	3	5000	0	13554	33.85	1.81	1.85	4.14	3.7	3.35	4.13	3.68	3.76	0.46	0.62	"PR03_B01_02"
2	3	5000	0	20252	25.91	1.56	0	3.8	3.7	3.35	4.03	3.68	3.76	0.46	0.62	"PR03_B01_02"
2	3	5000	0	26464	22.59	1.86	2.11	4.02	3.7	3.35	4.19	3.68	3.76	0.46	0.62	"PR03_B01_02"
2	3	5000	0	32128	43.65	2.25	1.06	3.18	3.7	3.35	3.31	3.68	3.76	0.46	0.62	"PR03_B01_02"
2	3	5000	0	38342	18.07	2.59	0.53	3.75	3.7	3.35	3.94	3.68	3.76	0.46	0.62	"PR03_B01_02"
2	3	5000	0	44922	30.84	2.62	1.85	3.67	3.7	3.35	3.92	3.68	3.76	0.46	0.62	"PR03_B01_02"
2	3	5000	0	52468	22.16	1.83	1.06	3.64	3.7	3.35	3.82	3.68	3.76	0.46	0.62	"PR03_B01_02"
2	3	5000	0	57632	7.73	1.49	0.26	3.88	3.7	3.35	4.11	3.68	3.76	0.46	0.62	"PR03_B01_02"
2	3	5000	-2	9656	104.47	1.78	3.43	4.65	4.35	3.51	4.8	3.97	4.09	1.2	1.41	"PR03_B02_02"
2	3	5000	-2	16736	108.53	2.94	2.9	4.38	4.35	3.51	4.5	3.97	4.09	1.2	1.41	"PR03_B02_02"
2	3	5000	-2	23382	98.6	1.92	4.49	4.19	4.35	3.51	4.61	3.97	4.09	1.2	1.41	"PR03_B02_02"
2	3	5000	-2	31262	76.71	1.52	3.96	4.33	4.35	3.51	4.62	3.97	4.09	1.2	1.41	"PR03_B02_02"
2	3	5000	-2	38192	82.74	2.43	7.39	4.19	4.35	3.51	4.56	3.97	4.09	1.2	1.41	"PR03_B02_02"
2	3	5000	-2	44954	79.05	2.68	3.17	4.25	4.35	3.51	4.6	3.97	4.09	1.2	1.41	"PR03_B02_02"
2	3	5000	-2	52600	122.9	4.06	2.11	3.46	4.35	3.51	3.82	3.97	4.09	1.2	1.41	"PR03_B02_02"
2	3	5000	-2	59330	88.63	2.58	1.06	4.32	4.35	3.51	4.64	3.97	4.09	1.2	1.41	"PR03_B02_02"
2	3	5000	2	7922	58.87	1.93	-1.06	4.03	3.9	3.6	4.17	3.91	3.49	1.05	1.25	"PR03_B03_02"
2	3	5000	2	13836	76.49	2.08	-5.81	4.08	3.9	3.6	4.23	3.91	3.49	1.05	1.25	"PR03_B03_02"
2	3	5000	2	20534	71.28	3.78	-2.64	4.13	3.9	3.6	4.33	3.91	3.49	1.05	1.25	"PR03_B03_02"
2	3	5000	2	28180	57.45	5.44	-1.32	4.07	3.9	3.6	4.32	3.91	3.49	1.05	1.25	"PR03_B03_02"
2	3	5000	2	37308	42.14	2.12	-4.22	4.39	3.9	3.6	4.44	3.91	3.49	1.05	1.25	"PR03_B03_02"
2	3	5000	2	46304	NA	631.01	-6.34	2.83	3.9	3.6	2.72	3.91	3.49	1.05	1.25	"PR03_B03_02"
2	3	5000	2	52900	34.8	3.19	-0.53	4.2	3.9	3.6	4.36	3.91	3.49	1.05	1.25	"PR03_B03_02"
2	3	5000	2	60412	34.47	3.31	-2.64	4.03	3.9	3.6	4.23	3.91	3.49	1.05	1.25	"PR03_B03_02"
2	3	5000	4	10340	60.82	2.41	-5.02	4.15	4.05	3.37	4.36	3.64	3.93	0.86	1.27	"PR03_B04_02"
2	3	5000	4	18302	56.61	1.42	-7.39	3.92	4.05	3.37	4.17	3.64	3.93	0.86	1.27	"PR03_B04_02"
2	3	5000	4	26548	65.95	1.34	-1.58	3.77	4.05	3.37	3.95	3.64	3.93	0.86	1.27	"PR03_B04_02"
2	3	5000	4	34178	66.27	1.8	-2.11	3.75	4.05	3.37	3.91	3.64	3.93	0.86	1.27	"PR03_B04_02"
2	3	5000	4	41956	72.64	2.41	-3.43	3.56	4.05	3.37	3.8	3.64	3.93	0.86	1.27	"PR03_B04_02"
2	3	5000	4	50386	61.06	1.57	-2.9	3.8	4.05	3.37	4	3.64	3.93	0.86	1.27	"PR03_B04_02"
2	3	5000	4	56716	38.54	2.51	-1.85	3.74	4.05	3.37	4.08	3.64	3.93	0.86	1.27	"PR03_B04_02"
2	3	5000	6	13154	37.99	560.86	-8.45	2.95	3.87	3.55	3.14	3.96	4.15	0.42	1.15	"PR03_B05_02"
2	3	5000	6	20202	34.28	1.34	-4.49	3.59	3.87	3.55	3.88	3.96	4.15	0.42	1.15	"PR03_B05_02"
2	3	5000	6	29446	36.8	1.53	-7.66	4.17	3.87	3.55	4.38	3.96	4.15	0.42	1.15	"PR03_B05_02"
2	3	5000	6	37842	-1.1	6.29	-1.85	4.55	3.87	3.55	4.84	3.96	4.15	0.42	1.15	"PR03_B05_02"
2	3	5000	6	46704	24.14	2.07	-2.64	4.16	3.87	3.55	4.37	3.96	4.15	0.42	1.15	"PR03_B05_02"
2	3	5000	6	54566	23	3.04	-11.09	4.17	3.87	3.55	4.42	3.96	4.15	0.42	1.15	"PR03_B05_02"
2	4	5000	0	7674	34.74	1.8	-0.79	3.55	3.5	3.78	4.31	4.02	3.95	0.59	0.89	"PR04_B01_02"
2	4	5000	0	15936	23.85	2.03	0.26	3.7	3.5	3.78	4.44	4.02	3.95	0.59	0.89	"PR04_B01_02"
2	4	5000	0	23000	36.73	1.41	0.26	3.39	3.5	3.78	4.19	4.02	3.95	0.59	0.89	"PR04_B01_02"
2	4	5000	0	29064	36.74	4.13	-0.53	3.36	3.5	3.78	4.12	4.02	3.95	0.59	0.89	"PR04_B01_02"
2	4	5000	0	35376	25.91	3.71	2.11	3.74	3.5	3.78	4.55	4.02	3.95	0.59	0.89	"PR04_B01_02"
2	4	5000	0	41806	23.66	3.63	-1.06	3.36	3.5	3.78	4.09	4.02	3.95	0.59	0.89	"PR04_B01_02"
2	4	5000	0	49120	13.92	1.77	1.85	3.58	3.5	3.78	4.26	4.02	3.95	0.59	0.89	"PR04_B01_02"
2	4	5000	0	56416	-10.47	2.43	0.79	3.67	3.5	3.78	4.25	4.02	3.95	0.59	0.89	"PR04_B01_02"
2	4	5000	-2	6924	57.6	3.54	4.22	3.74	3.69	3.27	4.57	3.99	4.03	0.55	0.68	"PR04_B02_02"
2	4	5000	-2	13486	69.69	2.42	1.32	3.48	3.69	3.27	4.37	3.99	4.03	0.55	0.68	"PR04_B02_02"
2	4	5000	-2	20350	46.49	2.83	2.11	4.09	3.69	3.27	4.9	3.99	4.03	0.55	0.68	"PR04_B02_02"
2	4	5000	-2	27112	44.61	2.52	1.58	4.02	3.69	3.27	4.78	3.99	4.03	0.55	0.68	"PR04_B02_02"
2	4	5000	-2	33626	64.39	3.74	6.07	3.45	3.69	3.27	4.15	3.99	4.03	0.55	0.68	"PR04_B02_02"
2	4	5000	-2	40672	75.91	1.72	2.11	3.45	3.69	3.27	4.18	3.99	4.03	0.55	0.68	"PR04_B02_02"
2	4	5000	-2	47236	67.21	3.85	4.49	3.67	3.69	3.27	4.44	3.99	4.03	0.55	0.68	"PR04_B02_02"
2	4	5000	-2	56282	56.81	1.51	1.32	3.78	3.69	3.27	4.56	3.99	4.03	0.55	0.68	"PR04_B02_02"
2	4	5000	2	8890	39.08	2.35	0	3.83	3.59	3.35	4.54	3.7	4.19	0.57	0.52	"PR04_B03_02"
2	4	5000	2	15204	NA	286.11	-1.85	4.27	3.59	3.35	4.89	3.7	4.19	0.57	0.52	"PR04_B03_02"
2	4	5000	2	21100	-11.85	2.18	-0.26	4.24	3.59	3.35	4.83	3.7	4.19	0.57	0.52	"PR04_B03_02"
2	4	5000	2	28330	34.15	2.34	-3.43	3.6	3.59	3.35	4.28	3.7	4.19	0.57	0.52	"PR04_B03_02"
2	4	5000	2	34078	23.41	2.02	-5.81	3.9	3.59	3.35	4.58	3.7	4.19	0.57	0.52	"PR04_B03_02"
2	4	5000	2	41440	NA	21.93	-2.9	3.77	3.59	3.35	4.29	3.7	4.19	0.57	0.52	"PR04_B03_02"
2	4	5000	2	49120	41.98	2.38	-6.07	3.9	3.59	3.35	4.56	3.7	4.19	0.57	0.52	"PR04_B03_02"
2	4	5000	2	56582	18.2	4.09	-0.79	3.93	3.59	3.35	4.39	3.7	4.19	0.57	0.52	"PR04_B03_02"
2	4	5000	4	9972	134.24	2.63	-5.28	3.88	4.17	3.55	4.4	3.87	4.5	1.59	2.13	"PR04_B04_02"
2	4	5000	4	18652	112.79	1.62	-5.54	4.42	4.17	3.55	5.03	3.87	4.5	1.59	2.13	"PR04_B04_02"
2	4	5000	4	29180	NA	1156.44	-2.64	3.66	4.17	3.55	3.51	3.87	4.5	1.59	2.13	"PR04_B04_02"
2	4	5000	4	36408	126.1	1.62	-1.06	4	4.17	3.55	4.58	3.87	4.5	1.59	2.13	"PR04_B04_02"
2	4	5000	4	47304	133.1	2.04	-5.54	3.96	4.17	3.55	4.63	3.87	4.5	1.59	2.13	"PR04_B04_02"
2	4	5000	4	56664	88.18	3.35	-1.58	4.1	4.17	3.55	4.68	3.87	4.5	1.59	2.13	"PR04_B04_02"
2	4	5000	6	9522	NA	914.26	-3.43	3.18	3.53	4.79	3.36	4.64	5.15	1.55	-2.29	"PR04_B05_02"
2	4	5000	6	15970	11.1	9.24	-0.53	4.46	3.53	4.79	5.25	4.64	5.15	1.55	-2.29	"PR04_B05_02"
2	4	5000	6	24432	25.85	5.19	-0.79	4.68	3.53	4.79	5.33	4.64	5.15	1.55	-2.29	"PR04_B05_02"
2	4	5000	6	31062	32.79	2.13	0	4.96	3.53	4.79	5.85	4.64	5.15	1.55	-2.29	"PR04_B05_02"
2	4	5000	6	38924	4.82	7.13	-0.53	4.99	3.53	4.79	5.91	4.64	5.15	1.55	-2.29	"PR04_B05_02"
2	4	5000	6	46654	-18.74	1.92	-2.38	4.86	3.53	4.79	5.85	4.64	5.15	1.55	-2.29	"PR04_B05_02"
2	4	5000	6	54950	NA	662.32	-3.17	4.92	3.53	4.79	5.87	4.64	5.15	1.55	-2.29	"PR04_B05_02"
3	1	5000	0	6464	18.93	2.3	2.64	6.33	6.61	5.71	6.33	6.04	5.78	0.41	0.43	"PR01_B01_03"
3	1	5000	0	10810	9.94	1.65	1.06	6.11	6.61	5.71	6.06	6.04	5.78	0.41	0.43	"PR01_B01_03"
3	1	5000	0	15690	24.01	3.15	1.85	6.14	6.61	5.71	6.06	6.04	5.78	0.41	0.43	"PR01_B01_03"
3	1	5000	0	20106	27.22	3.68	-0.53	6.03	6.61	5.71	5.81	6.04	5.78	0.41	0.43	"PR01_B01_03"
3	1	5000	0	25270	34.04	3.09	0.53	5.91	6.61	5.71	5.83	6.04	5.78	0.41	0.43	"PR01_B01_03"
3	1	5000	0	29768	20.34	2.14	2.11	5.95	6.61	5.71	5.96	6.04	5.78	0.41	0.43	"PR01_B01_03"
3	1	5000	0	34264	22.94	3.43	0.53	5.82	6.61	5.71	5.83	6.04	5.78	0.41	0.43	"PR01_B01_03"
3	1	5000	0	40096	16.64	5.31	2.11	5.85	6.61	5.71	5.7	6.04	5.78	0.41	0.43	"PR01_B01_03"
3	1	5000	0	44742	38.03	3.43	0.53	5.86	6.61	5.71	5.74	6.04	5.78	0.41	0.43	"PR01_B01_03"
3	1	5000	0	49906	11.32	2.98	0.53	6	6.61	5.71	5.86	6.04	5.78	0.41	0.43	"PR01_B01_03"
3	1	5000	0	54854	23.03	2.64	2.64	5.82	6.61	5.71	5.75	6.04	5.78	0.41	0.43	"PR01_B01_03"
3	1	5000	-2	7862	81.4	3.29	0.53	5.86	6.77	5.55	5.62	6.04	5.68	0.89	0.97	"PR01_B02_03"
3	1	5000	-2	13624	79.71	3.22	1.58	5.99	6.77	5.55	5.65	6.04	5.68	0.89	0.97	"PR01_B02_03"
3	1	5000	-2	19206	76.74	6.25	3.17	5.83	6.77	5.55	5.48	6.04	5.68	0.89	0.97	"PR01_B02_03"
3	1	5000	-2	25700	80.74	2.63	3.17	6.02	6.77	5.55	5.71	6.04	5.68	0.89	0.97	"PR01_B02_03"
3	1	5000	-2	31498	79.39	3.27	1.85	5.64	6.77	5.55	5.42	6.04	5.68	0.89	0.97	"PR01_B02_03"
3	1	5000	-2	39262	81.21	2.71	2.38	5.91	6.77	5.55	5.69	6.04	5.68	0.89	0.97	"PR01_B02_03"
3	1	5000	-2	46392	75.43	1.84	4.49	6.12	6.77	5.55	5.85	6.04	5.68	0.89	0.97	"PR01_B02_03"
3	1	5000	-2	53754	72.05	1.88	2.11	6.28	6.77	5.55	6.18	6.04	5.68	0.89	0.97	"PR01_B02_03"
3	1	5000	2	7342	-12.51	2.52	-3.17	5.69	6.66	5.61	5.52	6.25	5.73	0.43	0.43	"PR01_B03_03"
3	1	5000	2	13206	0.37	2.7	2.38	5.57	6.66	5.61	5.44	6.25	5.73	0.43	0.43	"PR01_B03_03"
3	1	5000	2	19086	-2.24	1.82	0	5.74	6.66	5.61	5.58	6.25	5.73	0.43	0.43	"PR01_B03_03"
3	1	5000	2	25250	-2.61	1.32	0.79	6.18	6.66	5.61	6.03	6.25	5.73	0.43	0.43	"PR01_B03_03"
3	1	5000	2	31082	1.86	1.42	1.32	5.87	6.66	5.61	5.72	6.25	5.73	0.43	0.43	"PR01_B03_03"
3	1	5000	2	37196	-2.2	2.68	1.32	5.7	6.66	5.61	5.58	6.25	5.73	0.43	0.43	"PR01_B03_03"
3	1	5000	2	43576	2.67	1.76	0.53	5.73	6.66	5.61	5.62	6.25	5.73	0.43	0.43	"PR01_B03_03"
3	1	5000	2	48940	1.87	1.63	-0.79	5.72	6.66	5.61	5.74	6.25	5.73	0.43	0.43	"PR01_B03_03"
3	1	5000	2	54604	8.15	2.27	0.79	5.79	6.66	5.61	5.71	6.25	5.73	0.43	0.43	"PR01_B03_03"
3	1	5000	4	7594	46.27	1.94	-2.11	5.7	6.73	5.66	5.52	6.04	5.52	1.04	1.21	"PR01_B04_03"
3	1	5000	4	13590	53.93	2.51	-0.53	5.67	6.73	5.66	5.41	6.04	5.52	1.04	1.21	"PR01_B04_03"
3	1	5000	4	19188	47.79	1.58	-0.79	5.83	6.73	5.66	5.64	6.04	5.52	1.04	1.21	"PR01_B04_03"
3	1	5000	4	25934	41.99	1.3	-2.64	5.71	6.73	5.66	5.54	6.04	5.52	1.04	1.21	"PR01_B04_03"
3	1	5000	4	33280	52.48	1.95	-3.17	5.88	6.73	5.66	5.7	6.04	5.52	1.04	1.21	"PR01_B04_03"
3	1	5000	4	39662	35.2	2.56	0.53	5.81	6.73	5.66	5.56	6.04	5.52	1.04	1.21	"PR01_B04_03"
3	1	5000	4	46754	28.38	3.23	-0.26	5.58	6.73	5.66	5.37	6.04	5.52	1.04	1.21	"PR01_B04_03"
3	1	5000	4	52654	46.86	3.18	0.26	5.61	6.73	5.66	5.38	6.04	5.52	1.04	1.21	"PR01_B04_03"
3	1	5000	4	58218	34.34	3.18	1.06	5.83	6.73	5.66	5.66	6.04	5.52	1.04	1.21	"PR01_B04_03"
3	1	5000	6	6660	29.38	3.4	-2.9	5.21	6.41	5.41	4.99	6.07	5.67	1.05	1.12	"PR01_B05_03"
3	1	5000	6	13024	36.22	2.62	0	5.83	6.41	5.41	5.44	6.07	5.67	1.05	1.12	"PR01_B05_03"
3	1	5000	6	20570	45.64	2.96	-5.28	6.17	6.41	5.41	5.78	6.07	5.67	1.05	1.12	"PR01_B05_03"
3	1	5000	6	26266	60.64	3.01	-1.06	5.79	6.41	5.41	5.5	6.07	5.67	1.05	1.12	"PR01_B05_03"
3	1	5000	6	33064	66.52	3.87	-2.11	5.88	6.41	5.41	5.58	6.07	5.67	1.05	1.12	"PR01_B05_03"
3	1	5000	6	40110	48.81	3.53	-2.11	5.77	6.41	5.41	5.4	6.07	5.67	1.05	1.12	"PR01_B05_03"
3	1	5000	6	45640	57.56	4.92	-1.85	5.73	6.41	5.41	5.33	6.07	5.67	1.05	1.12	"PR01_B05_03"
3	1	5000	6	51468	51.89	3.93	-2.11	6.04	6.41	5.41	5.69	6.07	5.67	1.05	1.12	"PR01_B05_03"
3	1	5000	6	59132	42.09	5.48	-0.53	6.08	6.41	5.41	5.75	6.07	5.67	1.05	1.12	"PR01_B05_03"
3	2	5000	0	6546	78.56	2.11	3.43	5.27	5.92	5.14	5.07	5.47	5.13	1.55	1.8	"PR02_B01_03"
3	2	5000	0	11626	87.01	1.47	1.58	5.47	5.92	5.14	5.29	5.47	5.13	1.55	1.8	"PR02_B01_03"
3	2	5000	0	16940	85.49	2.38	2.11	5.8	5.92	5.14	5.61	5.47	5.13	1.55	1.8	"PR02_B01_03"
3	2	5000	0	22736	76.49	1.59	1.06	5.95	5.92	5.14	5.79	5.47	5.13	1.55	1.8	"PR02_B01_03"
3	2	5000	0	27268	83.8	1.8	1.58	5.27	5.92	5.14	5.25	5.47	5.13	1.55	1.8	"PR02_B01_03"
3	2	5000	0	32066	99.87	1.79	0.79	5.14	5.92	5.14	5.01	5.47	5.13	1.55	1.8	"PR02_B01_03"
3	2	5000	0	36814	97.47	2.14	1.06	5.13	5.92	5.14	5.01	5.47	5.13	1.55	1.8	"PR02_B01_03"
3	2	5000	0	41660	99.71	1.74	-0.26	5	5.92	5.14	4.87	5.47	5.13	1.55	1.8	"PR02_B01_03"
3	2	5000	0	45744	93.39	1.92	1.85	5.24	5.92	5.14	4.97	5.47	5.13	1.55	1.8	"PR02_B01_03"
3	2	5000	0	51106	96.96	1.84	3.17	5.41	5.92	5.14	5.21	5.47	5.13	1.55	1.8	"PR02_B01_03"
3	2	5000	0	56204	87.51	3.65	1.58	4.94	5.92	5.14	4.77	5.47	5.13	1.55	1.8	"PR02_B01_03"
3	2	5000	-2	6180	65.68	4.15	4.75	5.81	6.29	5.5	5.54	5.61	5.34	0.9	1.05	"PR02_B02_03"
3	2	5000	-2	11744	67.3	1.49	5.02	5.84	6.29	5.5	5.64	5.61	5.34	0.9	1.05	"PR02_B02_03"
3	2	5000	-2	17708	69.74	1.59	3.43	6.02	6.29	5.5	5.77	5.61	5.34	0.9	1.05	"PR02_B02_03"
3	2	5000	-2	22504	84.92	2.53	1.85	5.84	6.29	5.5	5.47	5.61	5.34	0.9	1.05	"PR02_B02_03"
3	2	5000	-2	29066	87.68	1.35	3.17	5.75	6.29	5.5	5.54	5.61	5.34	0.9	1.05	"PR02_B02_03"
3	2	5000	-2	35248	76.57	3.37	3.17	5.8	6.29	5.5	5.65	5.61	5.34	0.9	1.05	"PR02_B02_03"
3	2	5000	-2	39894	93.09	2.56	3.96	5.53	6.29	5.5	5.27	5.61	5.34	0.9	1.05	"PR02_B02_03"
3	2	5000	-2	45242	90.26	1.46	4.49	5.72	6.29	5.5	5.43	5.61	5.34	0.9	1.05	"PR02_B02_03"
3	2	5000	-2	50940	94.09	1.6	3.17	5.83	6.29	5.5	5.6	5.61	5.34	0.9	1.05	"PR02_B02_03"
3	2	5000	-2	56568	79.12	2.32	2.64	5.71	6.29	5.5	5.55	5.61	5.34	0.9	1.05	"PR02_B02_03"
3	2	5000	2	5746	31.29	3.44	0.79	4.82	6.42	5.06	4.69	5.81	5.01	-0.03	1.14	"PR02_B03_03"
3	2	5000	2	10626	23.43	2.3	0	5.28	6.42	5.06	5.15	5.81	5.01	-0.03	1.14	"PR02_B03_03"
3	2	5000	2	16622	38.49	2.24	-0.79	5.72	6.42	5.06	5.49	5.81	5.01	-0.03	1.14	"PR02_B03_03"
3	2	5000	2	21518	28.76	1.99	-0.79	5.63	6.42	5.06	5.47	5.81	5.01	-0.03	1.14	"PR02_B03_03"
3	2	5000	2	26482	36.46	2.58	-0.53	5.43	6.42	5.06	5.29	5.81	5.01	-0.03	1.14	"PR02_B03_03"
3	2	5000	2	30898	45.94	1.89	1.85	5.22	6.42	5.06	5.05	5.81	5.01	-0.03	1.14	"PR02_B03_03"
3	2	5000	2	35580	49.76	2.97	0.53	5.33	6.42	5.06	5.14	5.81	5.01	-0.03	1.14	"PR02_B03_03"
3	2	5000	2	41408	51.23	3.04	-1.06	5.53	6.42	5.06	5.35	5.81	5.01	-0.03	1.14	"PR02_B03_03"
3	2	5000	2	46708	42.75	3.08	1.58	5.39	6.42	5.06	5.26	5.81	5.01	-0.03	1.14	"PR02_B03_03"
3	2	5000	2	52038	56.95	4.65	-0.26	5.57	6.42	5.06	5.31	5.81	5.01	-0.03	1.14	"PR02_B03_03"
3	2	5000	2	57234	49.03	3.6	0	5.34	6.42	5.06	5.16	5.81	5.01	-0.03	1.14	"PR02_B03_03"
3	2	5000	4	6810	38.65	1.85	-0.79	5.2	6.24	5.25	4.93	5.7	4.99	0.61	1.18	"PR02_B04_03"
3	2	5000	4	11590	45.69	4.5	-1.06	5.35	6.24	5.25	5.09	5.7	4.99	0.61	1.18	"PR02_B04_03"
3	2	5000	4	16190	23.44	2.06	-1.06	5.68	6.24	5.25	5.46	5.7	4.99	0.61	1.18	"PR02_B04_03"
3	2	5000	4	21602	38.36	3.55	-0.26	5.92	6.24	5.25	5.69	5.7	4.99	0.61	1.18	"PR02_B04_03"
3	2	5000	4	26616	42.36	3.06	-1.58	5.49	6.24	5.25	5.27	5.7	4.99	0.61	1.18	"PR02_B04_03"
3	2	5000	4	31182	49.5	2.84	-1.58	5.5	6.24	5.25	5.21	5.7	4.99	0.61	1.18	"PR02_B04_03"
3	2	5000	4	35694	59.01	1.52	0.53	4.9	6.24	5.25	4.64	5.7	4.99	0.61	1.18	"PR02_B04_03"
3	2	5000	4	41658	56.69	1.67	0	5.27	6.24	5.25	4.97	5.7	4.99	0.61	1.18	"PR02_B04_03"
3	2	5000	4	47354	54.56	5.81	1.58	5.49	6.24	5.25	5.21	5.7	4.99	0.61	1.18	"PR02_B04_03"
3	2	5000	4	53084	39.28	1.45	-0.26	5.67	6.24	5.25	5.49	5.7	4.99	0.61	1.18	"PR02_B04_03"
3	2	5000	4	59100	54.2	2.36	0.26	5.55	6.24	5.25	5.24	5.7	4.99	0.61	1.18	"PR02_B04_03"
3	2	5000	6	6364	29.72	2	1.58	5.16	6.11	5.31	4.94	5.56	4.97	0.51	0.96	"PR02_B05_03"
3	2	5000	6	11374	27.75	2.09	-1.58	5.22	6.11	5.31	4.97	5.56	4.97	0.51	0.96	"PR02_B05_03"
3	2	5000	6	15838	33.29	1.24	-1.58	5.4	6.11	5.31	5.17	5.56	4.97	0.51	0.96	"PR02_B05_03"
3	2	5000	6	20620	36.79	3.24	-1.32	5.08	6.11	5.31	4.79	5.56	4.97	0.51	0.96	"PR02_B05_03"
3	2	5000	6	25718	38.79	1.28	-1.06	4.96	6.11	5.31	4.68	5.56	4.97	0.51	0.96	"PR02_B05_03"
3	2	5000	6	30698	41.52	4.16	-2.11	5.72	6.11	5.31	5.47	5.56	4.97	0.51	0.96	"PR02_B05_03"
3	2	5000	6	36228	24.4	3.83	1.06	5.69	6.11	5.31	5.45	5.56	4.97	0.51	0.96	"PR02_B05_03"
3	2	5000	6	41858	12.59	1.41	1.06	5.51	6.11	5.31	5.36	5.56	4.97	0.51	0.96	"PR02_B05_03"
3	2	5000	6	46504	15.9	1.46	-1.85	5.46	6.11	5.31	5.18	5.56	4.97	0.51	0.96	"PR02_B05_03"
3	2	5000	6	52152	-4.37	3.04	-2.38	5.51	6.11	5.31	5.3	5.56	4.97	0.51	0.96	"PR02_B05_03"
3	2	5000	6	59248	18.3	2.25	-1.32	5.54	6.11	5.31	5.32	5.56	4.97	0.51	0.96	"PR02_B05_03"
3	3	5000	0	5512	34.4	2.14	0	5.57	6.15	5.7	5.12	5.38	5.42	0.74	0.43	"PR03_B01_03"
3	3	5000	0	9326	22.17	2.27	2.11	5.66	6.15	5.7	5.1	5.38	5.42	0.74	0.43	"PR03_B01_03"
3	3	5000	0	13024	37.26	1.32	0.79	5.79	6.15	5.7	5.24	5.38	5.42	0.74	0.43	"PR03_B01_03"
3	3	5000	0	16840	29.5	4.91	1.06	5.87	6.15	5.7	5.44	5.38	5.42	0.74	0.43	"PR03_B01_03"
3	3	5000	0	20370	38.4	2.75	1.58	5.71	6.15	5.7	5.27	5.38	5.42	0.74	0.43	"PR03_B01_03"
3	3	5000	0	25468	25.51	4.71	1.06	5.63	6.15	5.7	5.15	5.38	5.42	0.74	0.43	"PR03_B01_03"
3	3	5000	0	30116	45.97	1.48	1.06	5.27	6.15	5.7	4.78	5.38	5.42	0.74	0.43	"PR03_B01_03"
3	3	5000	0	34780	28.7	6.36	1.06	5.7	6.15	5.7	5.3	5.38	5.42	0.74	0.43	"PR03_B01_03"
3	3	5000	0	38444	39.61	2.8	1.06	5.65	6.15	5.7	5.3	5.38	5.42	0.74	0.43	"PR03_B01_03"
3	3	5000	0	42376	46.27	1.61	0.53	5.81	6.15	5.7	5.32	5.38	5.42	0.74	0.43	"PR03_B01_03"
3	3	5000	0	46124	37.71	1.39	1.58	5.64	6.15	5.7	5.32	5.38	5.42	0.74	0.43	"PR03_B01_03"
3	3	5000	0	49920	41.07	5.45	0.26	5.64	6.15	5.7	5.13	5.38	5.42	0.74	0.43	"PR03_B01_03"
3	3	5000	0	53852	32.55	1.65	0.26	5.73	6.15	5.7	5.33	5.38	5.42	0.74	0.43	"PR03_B01_03"
3	3	5000	0	57884	30.8	1.33	0.26	5.68	6.15	5.7	5.2	5.38	5.42	0.74	0.43	"PR03_B01_03"
3	3	5000	-2	6262	33.98	1.83	1.85	5.63	6.2	5.37	5.51	5.38	5.3	0.57	0.34	"PR03_B02_03"
3	3	5000	-2	10394	38.96	1.58	7.13	5.35	6.2	5.37	4.98	5.38	5.3	0.57	0.34	"PR03_B02_03"
3	3	5000	-2	15508	41.43	2.66	2.38	5.29	6.2	5.37	4.99	5.38	5.3	0.57	0.34	"PR03_B02_03"
3	3	5000	-2	20404	24.07	1.34	5.02	5.69	6.2	5.37	5.48	5.38	5.3	0.57	0.34	"PR03_B02_03"
3	3	5000	-2	25002	41.3	3.37	4.75	5.76	6.2	5.37	5.52	5.38	5.3	0.57	0.34	"PR03_B02_03"
3	3	5000	-2	29716	40.29	2.07	5.28	5.55	6.2	5.37	5.27	5.38	5.3	0.57	0.34	"PR03_B02_03"
3	3	5000	-2	33714	38.22	3.55	7.92	5.64	6.2	5.37	5.46	5.38	5.3	0.57	0.34	"PR03_B02_03"
3	3	5000	-2	38278	25.45	1.72	4.22	5.69	6.2	5.37	5.48	5.38	5.3	0.57	0.34	"PR03_B02_03"
3	3	5000	-2	43710	16.96	2	4.22	5.99	6.2	5.37	5.78	5.38	5.3	0.57	0.34	"PR03_B02_03"
3	3	5000	-2	50008	15.03	1.24	3.43	5.88	6.2	5.37	5.66	5.38	5.3	0.57	0.34	"PR03_B02_03"
3	3	5000	-2	55336	28.03	2.86	2.64	5.97	6.2	5.37	5.78	5.38	5.3	0.57	0.34	"PR03_B02_03"
3	3	5000	2	7380	20.39	2.94	0.79	5.59	6.29	5.03	5.26	5.58	4.96	0.07	0.83	"PR03_B03_03"
3	3	5000	2	11094	22.05	1.38	0.26	5.24	6.29	5.03	5.02	5.58	4.96	0.07	0.83	"PR03_B03_03"
3	3	5000	2	15424	21.53	2.06	0.26	5.51	6.29	5.03	5.22	5.58	4.96	0.07	0.83	"PR03_B03_03"
3	3	5000	2	20322	35.43	1.4	0	5.75	6.29	5.03	5.45	5.58	4.96	0.07	0.83	"PR03_B03_03"
3	3	5000	2	25236	42.09	3.02	1.06	5.48	6.29	5.03	5.25	5.58	4.96	0.07	0.83	"PR03_B03_03"
3	3	5000	2	30468	33.1	5.06	2.11	5.88	6.29	5.03	5.65	5.58	4.96	0.07	0.83	"PR03_B03_03"
3	3	5000	2	34944	39.88	3.4	-0.26	5.35	6.29	5.03	5.08	5.58	4.96	0.07	0.83	"PR03_B03_03"
3	3	5000	2	39912	38.95	3.69	1.32	5.57	6.29	5.03	5.24	5.58	4.96	0.07	0.83	"PR03_B03_03"
3	3	5000	2	44308	33.56	2.49	2.64	5.68	6.29	5.03	5.47	5.58	4.96	0.07	0.83	"PR03_B03_03"
3	3	5000	2	49688	24.18	1.79	0	5.7	6.29	5.03	5.56	5.58	4.96	0.07	0.83	"PR03_B03_03"
3	3	5000	2	54018	25.41	1.8	0	5.68	6.29	5.03	5.41	5.58	4.96	0.07	0.83	"PR03_B03_03"
3	3	5000	2	58516	36.96	1.78	-0.26	5.1	6.29	5.03	4.87	5.58	4.96	0.07	0.83	"PR03_B03_03"
3	3	5000	4	5210	-9.92	1.68	-0.26	4.79	6.32	4.97	4.58	5.52	5.07	-0.29	0.44	"PR03_B04_03"
3	3	5000	4	10076	-1.76	1.95	0.26	5.08	6.32	4.97	4.77	5.52	5.07	-0.29	0.44	"PR03_B04_03"
3	3	5000	4	15054	-17.42	2.58	-0.53	5.59	6.32	4.97	5.33	5.52	5.07	-0.29	0.44	"PR03_B04_03"
3	3	5000	4	18872	-11.13	1.78	0.79	5.56	6.32	4.97	5.35	5.52	5.07	-0.29	0.44	"PR03_B04_03"
3	3	5000	4	23920	-18.54	2.46	0.53	5.55	6.32	4.97	5.37	5.52	5.07	-0.29	0.44	"PR03_B04_03"
3	3	5000	4	29082	-11.26	2.58	0.26	5.76	6.32	4.97	5.49	5.52	5.07	-0.29	0.44	"PR03_B04_03"
3	3	5000	4	33582	14	2.29	-0.53	5.17	6.32	4.97	4.84	5.52	5.07	-0.29	0.44	"PR03_B04_03"
3	3	5000	4	37978	25.77	2.32	0	5.01	6.32	4.97	4.68	5.52	5.07	-0.29	0.44	"PR03_B04_03"
3	3	5000	4	43892	8.14	3.04	0.79	5.31	6.32	4.97	4.98	5.52	5.07	-0.29	0.44	"PR03_B04_03"
3	3	5000	4	49004	-3.98	1.86	-0.53	5.4	6.32	4.97	5.29	5.52	5.07	-0.29	0.44	"PR03_B04_03"
3	3	5000	4	55368	-6.66	1.92	-0.79	5.31	6.32	4.97	5.06	5.52	5.07	-0.29	0.44	"PR03_B04_03"
3	3	5000	6	6426	6.3	1.86	-2.9	5.03	6	5	4.66	5.53	4.72	-0.03	0.47	"PR03_B05_03"
3	3	5000	6	12226	2.71	3.56	-1.32	5.17	6	5	4.8	5.53	4.72	-0.03	0.47	"PR03_B05_03"
3	3	5000	6	17756	22.12	2.89	1.06	4.83	6	5	4.51	5.53	4.72	-0.03	0.47	"PR03_B05_03"
3	3	5000	6	23418	6.52	3.52	-1.06	5.26	6	5	4.85	5.53	4.72	-0.03	0.47	"PR03_B05_03"
3	3	5000	6	29316	2.66	3.26	-0.53	4.99	6	5	4.64	5.53	4.72	-0.03	0.47	"PR03_B05_03"
3	3	5000	6	34562	16.55	2.58	-2.38	5.02	6	5	4.67	5.53	4.72	-0.03	0.47	"PR03_B05_03"
3	3	5000	6	40260	7.28	2.71	-1.32	5.31	6	5	4.91	5.53	4.72	-0.03	0.47	"PR03_B05_03"
3	3	5000	6	44824	-9.26	1.42	-1.85	5.16	6	5	4.87	5.53	4.72	-0.03	0.47	"PR03_B05_03"
3	3	5000	6	49390	1.26	3.45	1.06	5.01	6	5	4.76	5.53	4.72	-0.03	0.47	"PR03_B05_03"
3	3	5000	6	53720	3.94	2.29	1.06	5.13	6	5	4.86	5.53	4.72	-0.03	0.47	"PR03_B05_03"
3	3	5000	6	58934	-1.81	2.34	1.32	5.04	6	5	4.77	5.53	4.72	-0.03	0.47	"PR03_B05_03"
3	4	5000	0	4968	-3.74	2.75	5.28	5.35	5.3	5.25	5.39	5.55	5.05	0.34	0.16	"PR04_B01_03"
3	4	5000	0	9610	6.78	1.44	1.06	5.27	5.3	5.25	5.3	5.55	5.05	0.34	0.16	"PR04_B01_03"
3	4	5000	0	14322	-6.37	1.39	2.9	5.71	5.3	5.25	5.76	5.55	5.05	0.34	0.16	"PR04_B01_03"
3	4	5000	0	18154	10.15	3.11	0.79	5.57	5.3	5.25	5.66	5.55	5.05	0.34	0.16	"PR04_B01_03"
3	4	5000	0	22570	-6.31	2.2	-0.53	5.89	5.3	5.25	5.91	5.55	5.05	0.34	0.16	"PR04_B01_03"
3	4	5000	0	26636	-10.38	2.83	1.06	5.74	5.3	5.25	5.71	5.55	5.05	0.34	0.16	"PR04_B01_03"
3	4	5000	0	29932	18.66	2.88	0.26	5.46	5.3	5.25	5.46	5.55	5.05	0.34	0.16	"PR04_B01_03"
3	4	5000	0	33314	11.85	3.77	-0.26	5.45	5.3	5.25	5.42	5.55	5.05	0.34	0.16	"PR04_B01_03"
3	4	5000	0	37044	16.33	2.3	-0.79	5.51	5.3	5.25	5.55	5.55	5.05	0.34	0.16	"PR04_B01_03"
3	4	5000	0	41608	17.59	1.8	0.26	5.51	5.3	5.25	5.53	5.55	5.05	0.34	0.16	"PR04_B01_03"
3	4	5000	0	45040	22.04	3.65	0.53	5.23	5.3	5.25	5.25	5.55	5.05	0.34	0.16	"PR04_B01_03"
3	4	5000	0	48754	26.87	1.16	0.26	5.29	5.3	5.25	5.29	5.55	5.05	0.34	0.16	"PR04_B01_03"
3	4	5000	0	53602	16.62	1.14	-2.11	5.41	5.3	5.25	5.43	5.55	5.05	0.34	0.16	"PR04_B01_03"
3	4	5000	0	57268	17.39	3.07	0.79	5.38	5.3	5.25	5.52	5.55	5.05	0.34	0.16	"PR04_B01_03"
3	4	5000	-2	6312	27.79	2.14	2.64	5.52	5.91	4.69	5.54	5.85	4.91	0.15	0.45	"PR04_B02_03"
3	4	5000	-2	10792	15.92	4.41	2.64	5.36	5.91	4.69	5.52	5.85	4.91	0.15	0.45	"PR04_B02_03"
3	4	5000	-2	15804	37.23	1.98	2.11	5.14	5.91	4.69	5.25	5.85	4.91	0.15	0.45	"PR04_B02_03"
3	4	5000	-2	19954	27.59	2.7	2.64	5.26	5.91	4.69	5.3	5.85	4.91	0.15	0.45	"PR04_B02_03"
3	4	5000	-2	24368	23.84	2.13	6.34	4.73	5.91	4.69	4.65	5.85	4.91	0.15	0.45	"PR04_B02_03"
3	4	5000	-2	28764	40.05	2.6	3.43	5.24	5.91	4.69	5.21	5.85	4.91	0.15	0.45	"PR04_B02_03"
3	4	5000	-2	33062	27.6	2.75	2.11	5.22	5.91	4.69	5.17	5.85	4.91	0.15	0.45	"PR04_B02_03"
3	4	5000	-2	37396	28.75	1.73	4.22	4.71	5.91	4.69	4.7	5.85	4.91	0.15	0.45	"PR04_B02_03"
3	4	5000	-2	41858	35.21	1.79	2.11	5.22	5.91	4.69	5.28	5.85	4.91	0.15	0.45	"PR04_B02_03"
3	4	5000	-2	48322	24.27	4.96	2.38	5.63	5.91	4.69	5.67	5.85	4.91	0.15	0.45	"PR04_B02_03"
3	4	5000	-2	52186	27.06	2.83	5.02	5.34	5.91	4.69	5.49	5.85	4.91	0.15	0.45	"PR04_B02_03"
3	4	5000	-2	58316	22.82	1.84	2.38	5.46	5.91	4.69	5.59	5.85	4.91	0.15	0.45	"PR04_B02_03"
3	4	5000	2	5592	10.55	1.66	-0.26	5.29	5.84	4.73	5.31	5.33	4.95	-0.06	0.39	"PR04_B03_03"
3	4	5000	2	9610	-1.36	3.79	0.53	4.96	5.84	4.73	4.96	5.33	4.95	-0.06	0.39	"PR04_B03_03"
3	4	5000	2	13356	-3.69	2.8	0.53	5.31	5.84	4.73	5.35	5.33	4.95	-0.06	0.39	"PR04_B03_03"
3	4	5000	2	17770	3	2.82	0.53	5.26	5.84	4.73	5.21	5.33	4.95	-0.06	0.39	"PR04_B03_03"
3	4	5000	2	21918	1.6	3.81	0.26	5.27	5.84	4.73	5.19	5.33	4.95	-0.06	0.39	"PR04_B03_03"
3	4	5000	2	25832	10.21	3.24	0	5.24	5.84	4.73	5.23	5.33	4.95	-0.06	0.39	"PR04_B03_03"
3	4	5000	2	30564	1.12	1.39	-0.26	5.49	5.84	4.73	5.54	5.33	4.95	-0.06	0.39	"PR04_B03_03"
3	4	5000	2	35362	-11.05	2.8	-0.26	5.61	5.84	4.73	5.66	5.33	4.95	-0.06	0.39	"PR04_B03_03"
3	4	5000	2	40160	-15.92	1.37	0.26	5.52	5.84	4.73	5.66	5.33	4.95	-0.06	0.39	"PR04_B03_03"
3	4	5000	2	44356	0.49	1.97	0.53	4.86	5.84	4.73	4.85	5.33	4.95	-0.06	0.39	"PR04_B03_03"
3	4	5000	2	49752	-10.72	2.88	1.58	5.46	5.84	4.73	5.45	5.33	4.95	-0.06	0.39	"PR04_B03_03"
3	4	5000	2	54618	-3.28	4.8	0	5.2	5.84	4.73	5.18	5.33	4.95	-0.06	0.39	"PR04_B03_03"
3	4	5000	2	59682	-14.8	2.66	0	5.38	5.84	4.73	5.39	5.33	4.95	-0.06	0.39	"PR04_B03_03"
3	4	5000	4	5778	26.75	1.53	1.32	4.77	5.61	5.25	4.71	5.41	5.07	0.69	0.85	"PR04_B04_03"
3	4	5000	4	11106	36.44	1.22	-0.53	4.64	5.61	5.25	4.58	5.41	5.07	0.69	0.85	"PR04_B04_03"
3	4	5000	4	16106	26.81	4.14	1.06	4.96	5.61	5.25	4.79	5.41	5.07	0.69	0.85	"PR04_B04_03"
3	4	5000	4	20752	36.65	4.35	-0.26	5.27	5.61	5.25	5.24	5.41	5.07	0.69	0.85	"PR04_B04_03"
3	4	5000	4	25148	30.37	4.11	-1.85	5.38	5.61	5.25	5.38	5.41	5.07	0.69	0.85	"PR04_B04_03"
3	4	5000	4	29548	52.09	1.69	0.53	4.68	5.61	5.25	4.6	5.41	5.07	0.69	0.85	"PR04_B04_03"
3	4	5000	4	34812	44.25	1.66	0	5.35	5.61	5.25	5.22	5.41	5.07	0.69	0.85	"PR04_B04_03"
3	4	5000	4	39410	28.15	2.63	2.38	4.99	5.61	5.25	5.02	5.41	5.07	0.69	0.85	"PR04_B04_03"
3	4	5000	4	44190	10.01	2.83	1.32	5.25	5.61	5.25	5.22	5.41	5.07	0.69	0.85	"PR04_B04_03"
3	4	5000	4	49404	26.86	1.53	1.06	5.15	5.61	5.25	5.09	5.41	5.07	0.69	0.85	"PR04_B04_03"
3	4	5000	4	54134	16.22	3.27	-1.32	5.46	5.61	5.25	5.46	5.41	5.07	0.69	0.85	"PR04_B04_03"
3	4	5000	4	58932	16.94	1.69	-0.26	5.44	5.61	5.25	5.47	5.41	5.07	0.69	0.85	"PR04_B04_03"
3	4	5000	6	5578	-1.12	1.75	-0.53	4.91	5.8	5.02	4.79	5.42	4.77	0.24	0.66	"PR04_B05_03"
3	4	5000	6	10176	9.81	1.42	0.79	5	5.8	5.02	4.89	5.42	4.77	0.24	0.66	"PR04_B05_03"
3	4	5000	6	14774	18.37	2.06	0.26	4.57	5.8	5.02	4.49	5.42	4.77	0.24	0.66	"PR04_B05_03"
3	4	5000	6	20086	0.66	2.08	-1.32	5.17	5.8	5.02	5	5.42	4.77	0.24	0.66	"PR04_B05_03"
3	4	5000	6	25350	2.92	2.47	-2.64	5.37	5.8	5.02	5.13	5.42	4.77	0.24	0.66	"PR04_B05_03"
3	4	5000	6	29748	9.79	2.35	-0.53	4.75	5.8	5.02	4.55	5.42	4.77	0.24	0.66	"PR04_B05_03"
3	4	5000	6	34978	16.98	2.57	1.32	4.95	5.8	5.02	4.8	5.42	4.77	0.24	0.66	"PR04_B05_03"
3	4	5000	6	40976	-25.02	2.43	-0.53	5.5	5.8	5.02	5.47	5.42	4.77	0.24	0.66	"PR04_B05_03"
3	4	5000	6	47238	2.6	1.84	0	4.96	5.8	5.02	4.82	5.42	4.77	0.24	0.66	"PR04_B05_03"
3	4	5000	6	53518	-12.05	2.14	-0.53	5.51	5.8	5.02	5.37	5.42	4.77	0.24	0.66	"PR04_B05_03"
3	4	5000	6	57916	-17.38	2.89	-2.38	5.49	5.8	5.02	5.34	5.42	4.77	0.24	0.66	"PR04_B05_03"
4	1	5000	0	8110	4.3	1.58	-2.64	5.44	5.38	4.74	5.32	4.77	4.73	-1.45	-1.33	"PR01_B01_04"
4	1	5000	0	14056	-13.01	4.23	-1.85	5.57	5.38	4.74	5.47	4.77	4.73	-1.45	-1.33	"PR01_B01_04"
4	1	5000	0	21202	-24.21	1.59	-1.06	5.12	5.38	4.74	5.04	4.77	4.73	-1.45	-1.33	"PR01_B01_04"
4	1	5000	0	25484	-26.41	1.39	-0.79	5.1	5.38	4.74	4.96	4.77	4.73	-1.45	-1.33	"PR01_B01_04"
4	1	5000	0	31032	-35.31	2.36	-3.17	5.12	5.38	4.74	5.11	4.77	4.73	-1.45	-1.33	"PR01_B01_04"
4	1	5000	0	37262	-37.65	2.28	-3.17	5.17	5.38	4.74	5.04	4.77	4.73	-1.45	-1.33	"PR01_B01_04"
4	1	5000	0	42340	-36.55	3.03	-1.85	5.03	5.38	4.74	4.91	4.77	4.73	-1.45	-1.33	"PR01_B01_04"
4	1	5000	0	48706	-22.44	1.65	-3.17	4.87	5.38	4.74	4.84	4.77	4.73	-1.45	-1.33	"PR01_B01_04"
4	1	5000	0	53704	-44.6	2.43	-5.02	5.14	5.38	4.74	5.02	4.77	4.73	-1.45	-1.33	"PR01_B01_04"
4	1	5000	-2	8592	83.34	2.79	0	5.49	5.58	4.66	5.47	5.09	4.71	-0.2	0.15	"PR01_B02_04"
4	1	5000	-2	15186	58.73	6.86	-1.85	5.22	5.58	4.66	5.27	5.09	4.71	-0.2	0.15	"PR01_B02_04"
4	1	5000	-2	22448	61.23	1.49	-0.26	5.15	5.58	4.66	5.23	5.09	4.71	-0.2	0.15	"PR01_B02_04"
4	1	5000	-2	29296	41.47	3.09	1.32	5.19	5.58	4.66	5.27	5.09	4.71	-0.2	0.15	"PR01_B02_04"
4	1	5000	-2	35758	104.84	1.9	-0.79	4.77	5.58	4.66	4.81	5.09	4.71	-0.2	0.15	"PR01_B02_04"
4	1	5000	-2	41892	43.72	3.91	1.06	5.17	5.58	4.66	5.17	5.09	4.71	-0.2	0.15	"PR01_B02_04"
4	1	5000	-2	48904	65.48	9.22	0.26	5.1	5.58	4.66	5.08	5.09	4.71	-0.2	0.15	"PR01_B02_04"
4	1	5000	-2	58098	64.52	4.3	-0.26	5.04	5.58	4.66	5.07	5.09	4.71	-0.2	0.15	"PR01_B02_04"
4	1	5000	2	6178	-23.24	1.18	-1.58	5.73	5.62	5.03	5.69	4.96	5.05	-0.96	-1.14	"PR01_B03_04"
4	1	5000	2	12756	-39.87	5.65	-0.26	5.47	5.62	5.03	5.42	4.96	5.05	-0.96	-1.14	"PR01_B03_04"
4	1	5000	2	19452	-57.34	1.11	-1.58	5.77	5.62	5.03	5.66	4.96	5.05	-0.96	-1.14	"PR01_B03_04"
4	1	5000	2	26048	-45.92	2.6	-2.11	5.67	5.62	5.03	5.55	4.96	5.05	-0.96	-1.14	"PR01_B03_04"
4	1	5000	2	34360	-59.24	3.66	-5.81	5.59	5.62	5.03	5.44	4.96	5.05	-0.96	-1.14	"PR01_B03_04"
4	1	5000	2	41374	-60.99	2.45	-3.96	5.44	5.62	5.03	5.35	4.96	5.05	-0.96	-1.14	"PR01_B03_04"
4	1	5000	2	47688	-53.62	1.75	-5.02	5.4	5.62	5.03	5.29	4.96	5.05	-0.96	-1.14	"PR01_B03_04"
4	1	5000	2	54250	-43.16	3.38	-0.53	5.36	5.62	5.03	5.45	4.96	5.05	-0.96	-1.14	"PR01_B03_04"
4	1	5000	4	9126	-7.42	2.47	-3.17	5.37	5.5	4.78	5.34	5.04	4.55	-0.82	-0.06	"PR01_B04_04"
4	1	5000	4	16270	-28.84	3.22	-3.7	5.31	5.5	4.78	5.29	5.04	4.55	-0.82	-0.06	"PR01_B04_04"
4	1	5000	4	22418	-17.15	2.66	-6.86	5.25	5.5	4.78	5.17	5.04	4.55	-0.82	-0.06	"PR01_B04_04"
4	1	5000	4	28682	-13.45	2.44	-3.43	4.95	5.5	4.78	4.97	5.04	4.55	-0.82	-0.06	"PR01_B04_04"
4	1	5000	4	35910	-61.97	5.06	-5.81	5.26	5.5	4.78	5.22	5.04	4.55	-0.82	-0.06	"PR01_B04_04"
4	1	5000	4	41658	-57.68	2.71	-3.17	5.25	5.5	4.78	5.27	5.04	4.55	-0.82	-0.06	"PR01_B04_04"
4	1	5000	4	48436	-49.87	3.52	-2.9	5.3	5.5	4.78	5.26	5.04	4.55	-0.82	-0.06	"PR01_B04_04"
4	1	5000	4	53636	-29.04	4.71	-5.54	4.84	5.5	4.78	4.85	5.04	4.55	-0.82	-0.06	"PR01_B04_04"
4	1	5000	4	59150	-37.45	1.97	-4.75	5.04	5.5	4.78	5.05	5.04	4.55	-0.82	-0.06	"PR01_B04_04"
4	1	5000	6	9308	-49.23	2.88	-4.75	5.53	5.44	4.66	5.51	4.93	4.47	-1.26	-1.12	"PR01_B05_04"
4	1	5000	6	16254	-93.05	5.87	-3.17	5.31	5.44	4.66	5.33	4.93	4.47	-1.26	-1.12	"PR01_B05_04"
4	1	5000	6	23034	-69.54	3.04	-5.54	5.04	5.44	4.66	4.98	4.93	4.47	-1.26	-1.12	"PR01_B05_04"
4	1	5000	6	31946	-117.64	3.45	-4.22	5.49	5.44	4.66	5.51	4.93	4.47	-1.26	-1.12	"PR01_B05_04"
4	1	5000	6	38008	-90.41	4.56	-1.85	5.31	5.44	4.66	5.26	4.93	4.47	-1.26	-1.12	"PR01_B05_04"
4	1	5000	6	45556	-78.52	2.39	-5.54	5.3	5.44	4.66	5.27	4.93	4.47	-1.26	-1.12	"PR01_B05_04"
4	1	5000	6	53136	-95.74	1.6	-4.22	5.27	5.44	4.66	5.31	4.93	4.47	-1.26	-1.12	"PR01_B05_04"
4	1	5000	6	59532	-83.12	1.77	-5.54	5.21	5.44	4.66	5.15	4.93	4.47	-1.26	-1.12	"PR01_B05_04"
4	2	5000	0	5926	26.56	4.74	-2.9	5.14	5.44	4.52	5.32	5.07	4.73	-0.36	-0.39	"PR02_B01_04"
4	2	5000	0	12792	24.4	2.65	-1.58	5.45	5.44	4.52	5.58	5.07	4.73	-0.36	-0.39	"PR02_B01_04"
4	2	5000	0	17588	31.93	2.01	-2.9	5.29	5.44	4.52	5.43	5.07	4.73	-0.36	-0.39	"PR02_B01_04"
4	2	5000	0	22268	6.74	2.49	-3.43	4.95	5.44	4.52	5.11	5.07	4.73	-0.36	-0.39	"PR02_B01_04"
4	2	5000	0	28414	-4.49	2.91	-2.9	5.04	5.44	4.52	5.28	5.07	4.73	-0.36	-0.39	"PR02_B01_04"
4	2	5000	0	34244	13.64	2.56	-3.7	4.76	5.44	4.52	4.92	5.07	4.73	-0.36	-0.39	"PR02_B01_04"
4	2	5000	0	41240	25.13	3.87	-1.58	4.99	5.44	4.52	5.23	5.07	4.73	-0.36	-0.39	"PR02_B01_04"
4	2	5000	0	45122	13.8	1.95	-2.9	4.71	5.44	4.52	4.85	5.07	4.73	-0.36	-0.39	"PR02_B01_04"
4	2	5000	0	51088	-9.33	2.16	-3.17	4.86	5.44	4.52	5.03	5.07	4.73	-0.36	-0.39	"PR02_B01_04"
4	2	5000	0	56566	-12.64	2.79	-2.11	4.91	5.44	4.52	5.13	5.07	4.73	-0.36	-0.39	"PR02_B01_04"
4	2	5000	-2	7794	1.06	3.98	-0.26	5.2	5.03	4.43	5.59	4.73	4.71	-1.17	-1.12	"PR02_B02_04"
4	2	5000	-2	15006	15.85	2.29	0	5.36	5.03	4.43	5.7	4.73	4.71	-1.17	-1.12	"PR02_B02_04"
4	2	5000	-2	21070	18.9	4.05	-2.11	4.98	5.03	4.43	5.36	4.73	4.71	-1.17	-1.12	"PR02_B02_04"
4	2	5000	-2	27282	6.72	3.56	-0.26	5.06	5.03	4.43	5.38	4.73	4.71	-1.17	-1.12	"PR02_B02_04"
4	2	5000	-2	33512	-0.05	3.25	0	4.89	5.03	4.43	5.23	4.73	4.71	-1.17	-1.12	"PR02_B02_04"
4	2	5000	-2	40458	19.46	2.06	-1.06	4.7	5.03	4.43	5.1	4.73	4.71	-1.17	-1.12	"PR02_B02_04"
4	2	5000	-2	47656	45.83	3.43	-0.79	5.09	5.03	4.43	5.46	4.73	4.71	-1.17	-1.12	"PR02_B02_04"
4	2	5000	-2	55568	7.35	2.12	-0.79	5.36	5.03	4.43	5.68	4.73	4.71	-1.17	-1.12	"PR02_B02_04"
4	2	5000	2	7378	-15.94	1.62	-1.58	5.24	5.08	4.41	5.5	5.06	4.78	-1.18	-0.46	"PR02_B03_04"
4	2	5000	2	12674	-16.92	2.18	-6.86	5.19	5.08	4.41	5.45	5.06	4.78	-1.18	-0.46	"PR02_B03_04"
4	2	5000	2	17356	-26.09	9.74	-4.49	5.18	5.08	4.41	5.43	5.06	4.78	-1.18	-0.46	"PR02_B03_04"
4	2	5000	2	24554	-33.54	3.19	-5.28	5.24	5.08	4.41	5.46	5.06	4.78	-1.18	-0.46	"PR02_B03_04"
4	2	5000	2	29300	-11.16	2.08	-3.17	4.9	5.08	4.41	5.14	5.06	4.78	-1.18	-0.46	"PR02_B03_04"
4	2	5000	2	34980	-41.8	3.24	-3.96	5.02	5.08	4.41	5.23	5.06	4.78	-1.18	-0.46	"PR02_B03_04"
4	2	5000	2	42424	-4.37	3.91	-2.38	4.67	5.08	4.41	4.88	5.06	4.78	-1.18	-0.46	"PR02_B03_04"
4	2	5000	2	49554	-35.08	2.81	-5.54	5.07	5.08	4.41	5.35	5.06	4.78	-1.18	-0.46	"PR02_B03_04"
4	2	5000	2	55602	-26.66	2.58	-5.54	4.81	5.08	4.41	5	5.06	4.78	-1.18	-0.46	"PR02_B03_04"
4	2	5000	4	8026	-24.67	1.79	-1.85	5.26	5.14	4.54	5.54	5.39	4.7	-0.63	-0.69	"PR02_B04_04"
4	2	5000	4	13722	-4.4	5.11	-8.18	5.19	5.14	4.54	5.58	5.39	4.7	-0.63	-0.69	"PR02_B04_04"
4	2	5000	4	19934	-13.51	2.21	-5.28	5.02	5.14	4.54	5.35	5.39	4.7	-0.63	-0.69	"PR02_B04_04"
4	2	5000	4	27182	-19.68	1.58	-5.54	4.86	5.14	4.54	5.2	5.39	4.7	-0.63	-0.69	"PR02_B04_04"
4	2	5000	4	33344	-24.44	2.24	-6.6	5.02	5.14	4.54	5.28	5.39	4.7	-0.63	-0.69	"PR02_B04_04"
4	2	5000	4	44140	5.82	6.8	-4.22	5.26	5.14	4.54	5.53	5.39	4.7	-0.63	-0.69	"PR02_B04_04"
4	2	5000	4	50470	-4.1	3.87	-4.22	5.17	5.14	4.54	5.43	5.39	4.7	-0.63	-0.69	"PR02_B04_04"
4	2	5000	4	57482	NA	1212.18	-6.86	4.79	5.14	4.54	4.51	5.39	4.7	-0.63	-0.69	"PR02_B04_04"
4	2	5000	6	8058	-0.71	3.34	-6.86	5.46	5.26	4.74	5.7	5.21	4.91	-0.2	0.01	"PR02_B05_04"
4	2	5000	6	14804	35.08	3.25	-4.75	5.33	5.26	4.74	5.53	5.21	4.91	-0.2	0.01	"PR02_B05_04"
4	2	5000	6	21784	6.76	4.82	-6.07	5.39	5.26	4.74	5.59	5.21	4.91	-0.2	0.01	"PR02_B05_04"
4	2	5000	6	30114	-0.65	2.41	-10.56	5.15	5.26	4.74	5.34	5.21	4.91	-0.2	0.01	"PR02_B05_04"
4	2	5000	6	39990	2.67	2.82	-13.99	5.11	5.26	4.74	5.36	5.21	4.91	-0.2	0.01	"PR02_B05_04"
4	2	5000	6	46188	20.14	3.01	-8.45	4.94	5.26	4.74	5.21	5.21	4.91	-0.2	0.01	"PR02_B05_04"
4	2	5000	6	54766	7.51	2	-9.24	5.14	5.26	4.74	5.35	5.21	4.91	-0.2	0.01	"PR02_B05_04"
4	3	5000	0	6794	46.4	2.37	-1.58	5.37	4.84	4.43	5.63	4.74	4.4	-0.13	-0.26	"PR03_B01_04"
4	3	5000	0	12542	25.59	2.8	-1.32	5.32	4.84	4.43	5.5	4.74	4.4	-0.13	-0.26	"PR03_B01_04"
4	3	5000	0	18072	NA	962.85	-3.7	4.4	4.84	4.43	4.32	4.74	4.4	-0.13	-0.26	"PR03_B01_04"
4	3	5000	0	23402	12.96	3.35	-2.38	5.06	4.84	4.43	5.25	4.74	4.4	-0.13	-0.26	"PR03_B01_04"
4	3	5000	0	29000	11.42	1.3	0.26	4.71	4.84	4.43	4.81	4.74	4.4	-0.13	-0.26	"PR03_B01_04"
4	3	5000	0	34480	12.95	1.29	-2.11	4.82	4.84	4.43	5.01	4.74	4.4	-0.13	-0.26	"PR03_B01_04"
4	3	5000	0	39660	15.21	1.44	-2.64	4.81	4.84	4.43	4.98	4.74	4.4	-0.13	-0.26	"PR03_B01_04"
4	3	5000	0	45192	12.3	2.21	-1.58	5.01	4.84	4.43	5.15	4.74	4.4	-0.13	-0.26	"PR03_B01_04"
4	3	5000	0	50804	7.93	1.51	-1.32	5	4.84	4.43	5.18	4.74	4.4	-0.13	-0.26	"PR03_B01_04"
4	3	5000	0	55934	10.21	1.99	-0.53	4.88	4.84	4.43	5.04	4.74	4.4	-0.13	-0.26	"PR03_B01_04"
4	3	5000	-2	6996	53.88	5.64	1.32	5.44	5.04	4.54	5.75	4.94	4.66	-0.31	-0.27	"PR03_B02_04"
4	3	5000	-2	13142	45.17	2.49	1.85	5.19	5.04	4.54	5.4	4.94	4.66	-0.31	-0.27	"PR03_B02_04"
4	3	5000	-2	18804	34.88	5.27	-0.53	4.93	5.04	4.54	5.19	4.94	4.66	-0.31	-0.27	"PR03_B02_04"
4	3	5000	-2	24486	33.28	2.08	0.79	5.08	5.04	4.54	5.4	4.94	4.66	-0.31	-0.27	"PR03_B02_04"
4	3	5000	-2	30300	21.82	2.41	0	5.08	5.04	4.54	5.34	4.94	4.66	-0.31	-0.27	"PR03_B02_04"
4	3	5000	-2	34730	20.42	1.41	-0.79	5.1	5.04	4.54	5.49	4.94	4.66	-0.31	-0.27	"PR03_B02_04"
4	3	5000	-2	42410	21.35	1.97	1.85	5.05	5.04	4.54	5.41	4.94	4.66	-0.31	-0.27	"PR03_B02_04"
4	3	5000	-2	49824	5.2	3.25	0.53	5.3	5.04	4.54	5.62	4.94	4.66	-0.31	-0.27	"PR03_B02_04"
4	3	5000	-2	56154	30.31	5.01	1.06	5.3	5.04	4.54	5.56	4.94	4.66	-0.31	-0.27	"PR03_B02_04"
4	3	5000	2	7178	23.25	1.62	-3.17	5.22	5.05	4.29	5.38	5.09	4.79	-0.28	0.84	"PR03_B03_04"
4	3	5000	2	14206	38.8	3.4	-6.34	5.46	5.05	4.29	5.74	5.09	4.79	-0.28	0.84	"PR03_B03_04"
4	3	5000	2	19736	30.32	1.74	-3.7	5.26	5.05	4.29	5.45	5.09	4.79	-0.28	0.84	"PR03_B03_04"
4	3	5000	2	25732	46.8	1.82	-1.58	5.22	5.05	4.29	5.5	5.09	4.79	-0.28	0.84	"PR03_B03_04"
4	3	5000	2	31348	40.35	1.6	-0.79	5.27	5.05	4.29	5.61	5.09	4.79	-0.28	0.84	"PR03_B03_04"
4	3	5000	2	36262	23.44	2.08	-2.64	4.93	5.05	4.29	5.42	5.09	4.79	-0.28	0.84	"PR03_B03_04"
4	3	5000	2	42858	33.17	3.11	-3.43	5.26	5.05	4.29	5.47	5.09	4.79	-0.28	0.84	"PR03_B03_04"
4	3	5000	2	47522	29.43	1.36	-7.39	4.95	5.05	4.29	5.17	5.09	4.79	-0.28	0.84	"PR03_B03_04"
4	3	5000	2	53404	43.55	3.36	-4.22	4.62	5.05	4.29	4.82	5.09	4.79	-0.28	0.84	"PR03_B03_04"
4	3	5000	2	59482	41.32	1.77	-6.34	4.8	5.05	4.29	5.01	5.09	4.79	-0.28	0.84	"PR03_B03_04"
4	3	5000	4	7442	-7.22	5.52	-3.7	5.33	4.66	4.58	5.73	4.86	5.16	-0.77	-0.5	"PR03_B04_04"
4	3	5000	4	14854	-7.51	1.5	-7.39	5.09	4.66	4.58	5.51	4.86	5.16	-0.77	-0.5	"PR03_B04_04"
4	3	5000	4	21386	-27.42	2.21	-5.81	5.2	4.66	4.58	5.51	4.86	5.16	-0.77	-0.5	"PR03_B04_04"
4	3	5000	4	28164	-11.89	2.92	-6.34	5.24	4.66	4.58	5.65	4.86	5.16	-0.77	-0.5	"PR03_B04_04"
4	3	5000	4	34078	-17.97	1.32	-7.13	5.2	4.66	4.58	5.64	4.86	5.16	-0.77	-0.5	"PR03_B04_04"
4	3	5000	4	40608	-14.62	4.78	-5.54	4.96	4.66	4.58	5.24	4.86	5.16	-0.77	-0.5	"PR03_B04_04"
4	3	5000	4	48754	-22.79	5.29	-6.86	5.16	4.66	4.58	5.49	4.86	5.16	-0.77	-0.5	"PR03_B04_04"
4	3	5000	4	55834	-39.55	1.87	-8.98	5.44	4.66	4.58	5.76	4.86	5.16	-0.77	-0.5	"PR03_B04_04"
4	3	5000	6	9376	-27.2	2.07	-7.13	5.28	5.11	4.29	5.63	4.8	4.71	-0.32	-0.02	"PR03_B05_04"
4	3	5000	6	17288	-16.58	3.9	-6.6	5.21	5.11	4.29	5.48	4.8	4.71	-0.32	-0.02	"PR03_B05_04"
4	3	5000	6	24884	-22.76	1.6	-8.45	5.31	5.11	4.29	5.67	4.8	4.71	-0.32	-0.02	"PR03_B05_04"
4	3	5000	6	29614	-28.01	3.14	-8.71	4.96	5.11	4.29	5.27	4.8	4.71	-0.32	-0.02	"PR03_B05_04"
4	3	5000	6	36362	-33.71	3.46	-7.13	5.08	5.11	4.29	5.34	4.8	4.71	-0.32	-0.02	"PR03_B05_04"
4	3	5000	6	42574	-15.95	4.78	-10.3	4.88	5.11	4.29	5.19	4.8	4.71	-0.32	-0.02	"PR03_B05_04"
4	3	5000	6	48038	-21.01	4.97	-7.39	4.92	5.11	4.29	5.21	4.8	4.71	-0.32	-0.02	"PR03_B05_04"
4	3	5000	6	57250	-14.06	3.77	-10.3	5.24	5.11	4.29	5.56	4.8	4.71	-0.32	-0.02	"PR03_B05_04"
4	4	5000	0	7196	11.12	2.46	0.79	5.23	4.92	4.01	5.37	4.94	4.6	-0.56	-0.15	"PR04_B01_04"
4	4	5000	0	11974	7.3	5.38	-0.53	5.13	4.92	4.01	5.2	4.94	4.6	-0.56	-0.15	"PR04_B01_04"
4	4	5000	0	16488	32.78	3.35	-3.96	4.91	4.92	4.01	5.01	4.94	4.6	-0.56	-0.15	"PR04_B01_04"
4	4	5000	0	21268	0.99	2.45	-0.53	4.9	4.92	4.01	5	4.94	4.6	-0.56	-0.15	"PR04_B01_04"
4	4	5000	0	25950	3.3	3.86	-0.53	4.55	4.92	4.01	4.71	4.94	4.6	-0.56	-0.15	"PR04_B01_04"
4	4	5000	0	31480	-9.55	4.07	-1.06	4.93	4.92	4.01	5.17	4.94	4.6	-0.56	-0.15	"PR04_B01_04"
4	4	5000	0	35212	8.91	4.62	1.58	4.74	4.92	4.01	4.91	4.94	4.6	-0.56	-0.15	"PR04_B01_04"
4	4	5000	0	39008	0.48	4.15	-0.53	4.81	4.92	4.01	4.92	4.94	4.6	-0.56	-0.15	"PR04_B01_04"
4	4	5000	0	43390	-2.98	1.6	-0.53	4.84	4.92	4.01	4.99	4.94	4.6	-0.56	-0.15	"PR04_B01_04"
4	4	5000	0	49386	16.16	6.06	0.26	5.09	4.92	4.01	5.13	4.94	4.6	-0.56	-0.15	"PR04_B01_04"
4	4	5000	0	53502	3.36	1.63	0.53	4.95	4.92	4.01	5.07	4.94	4.6	-0.56	-0.15	"PR04_B01_04"
4	4	5000	0	57316	15.32	2.89	0.53	4.81	4.92	4.01	4.99	4.94	4.6	-0.56	-0.15	"PR04_B01_04"
4	4	5000	-2	6544	40.71	4.05	1.06	5.32	5.14	4.38	5.64	5.64	5.17	-0.14	-0.65	"PR04_B02_04"
4	4	5000	-2	13090	22.57	2.59	1.58	5.39	5.14	4.38	5.73	5.64	5.17	-0.14	-0.65	"PR04_B02_04"
4	4	5000	-2	18354	49.58	3.49	0	5.52	5.14	4.38	5.88	5.64	5.17	-0.14	-0.65	"PR04_B02_04"
4	4	5000	-2	23470	32.45	4.84	0.26	5.55	5.14	4.38	5.88	5.64	5.17	-0.14	-0.65	"PR04_B02_04"
4	4	5000	-2	30198	37.36	1.19	0	5.26	5.14	4.38	5.57	5.64	5.17	-0.14	-0.65	"PR04_B02_04"
4	4	5000	-2	36178	71.11	2.1	3.7	4.84	5.14	4.38	5.23	5.64	5.17	-0.14	-0.65	"PR04_B02_04"
4	4	5000	-2	41710	46.8	5.16	1.32	4.91	5.14	4.38	5.3	5.64	5.17	-0.14	-0.65	"PR04_B02_04"
4	4	5000	-2	48924	10.22	4.05	1.06	5.19	5.14	4.38	5.56	5.64	5.17	-0.14	-0.65	"PR04_B02_04"
4	4	5000	-2	55136	33.85	3.58	2.38	5.25	5.14	4.38	5.61	5.64	5.17	-0.14	-0.65	"PR04_B02_04"
4	4	5000	2	7244	22.22	1.32	-5.54	5.92	5.4	4.72	6.38	5.56	4.92	-0.43	0.1	"PR04_B03_04"
4	4	5000	2	13656	5.06	2.12	-9.24	5.78	5.4	4.72	6.24	5.56	4.92	-0.43	0.1	"PR04_B03_04"
4	4	5000	2	20586	18.65	2.48	-9.77	5.66	5.4	4.72	5.99	5.56	4.92	-0.43	0.1	"PR04_B03_04"
4	4	5000	2	26800	4.85	3.1	-10.03	5.83	5.4	4.72	6.23	5.56	4.92	-0.43	0.1	"PR04_B03_04"
4	4	5000	2	32264	7.64	4.23	-5.81	5.36	5.4	4.72	5.65	5.56	4.92	-0.43	0.1	"PR04_B03_04"
4	4	5000	2	36480	22.57	3.67	-8.98	5.14	5.4	4.72	5.42	5.56	4.92	-0.43	0.1	"PR04_B03_04"
4	4	5000	2	42008	3.9	1.51	-7.13	5.01	5.4	4.72	5.36	5.56	4.92	-0.43	0.1	"PR04_B03_04"
4	4	5000	2	46740	4.06	2.66	-9.24	5.3	5.4	4.72	5.72	5.56	4.92	-0.43	0.1	"PR04_B03_04"
4	4	5000	2	53336	2.59	1.74	-4.22	5.49	5.4	4.72	5.92	5.56	4.92	-0.43	0.1	"PR04_B03_04"
4	4	5000	2	58914	4.16	1.27	-7.66	5.39	5.4	4.72	5.77	5.56	4.92	-0.43	0.1	"PR04_B03_04"
4	4	5000	4	7312	-23.3	3.03	-6.86	5.28	5.27	4.62	5.64	4.84	5.02	-0.79	-0.49	"PR04_B04_04"
4	4	5000	4	14056	-17.8	2.24	-11.88	5.36	5.27	4.62	5.78	4.84	5.02	-0.79	-0.49	"PR04_B04_04"
4	4	5000	4	19738	-18.57	1.32	-9.5	5.04	5.27	4.62	5.39	4.84	5.02	-0.79	-0.49	"PR04_B04_04"
4	4	5000	4	26600	-18.94	3.12	-6.07	4.81	5.27	4.62	5.13	4.84	5.02	-0.79	-0.49	"PR04_B04_04"
4	4	5000	4	34614	-30.56	1.48	-11.35	4.99	5.27	4.62	5.41	4.84	5.02	-0.79	-0.49	"PR04_B04_04"
4	4	5000	4	39876	-14.32	1.77	-5.81	5.09	5.27	4.62	5.44	4.84	5.02	-0.79	-0.49	"PR04_B04_04"
4	4	5000	4	45740	-6.43	9	-9.24	5.01	5.27	4.62	5.38	4.84	5.02	-0.79	-0.49	"PR04_B04_04"
4	4	5000	4	53536	-14.88	1.28	-11.62	5.59	5.27	4.62	5.93	4.84	5.02	-0.79	-0.49	"PR04_B04_04"
4	4	5000	6	8126	-4.28	4.77	-5.28	5.54	5.44	4.69	5.89	5.39	4.88	-0.34	0.28	"PR04_B05_04"
4	4	5000	6	13772	4.62	4.14	-10.03	5.37	5.44	4.69	5.75	5.39	4.88	-0.34	0.28	"PR04_B05_04"
4	4	5000	6	21452	7	5.39	-13.99	5.29	5.44	4.69	5.68	5.39	4.88	-0.34	0.28	"PR04_B05_04"
4	4	5000	6	27764	-5.71	1.44	-10.56	5.12	5.44	4.69	5.44	5.39	4.88	-0.34	0.28	"PR04_B05_04"
4	4	5000	6	34044	2.64	2.28	-12.41	5.34	5.44	4.69	5.67	5.39	4.88	-0.34	0.28	"PR04_B05_04"
4	4	5000	6	39142	12.79	4.1	-7.66	5.03	5.44	4.69	5.25	5.39	4.88	-0.34	0.28	"PR04_B05_04"
4	4	5000	6	44006	4.02	1.86	-9.5	5.06	5.44	4.69	5.39	5.39	4.88	-0.34	0.28	"PR04_B05_04"
4	4	5000	6	48938	-6.64	1.57	-11.09	4.99	5.44	4.69	5.28	5.39	4.88	-0.34	0.28	"PR04_B05_04"
4	4	5000	6	54784	3.23	3.18	-15.05	5.21	5.44	4.69	5.46	5.39	4.88	-0.34	0.28	"PR04_B05_04"
4	4	5000	6	59964	-3.37	2.56	-7.13	5.27	5.44	4.69	5.53	5.39	4.88	-0.34	0.28	"PR04_B05_04"
5	1	5000	0	4180	3.59	3.84	2.11	4.15	4.56	3.99	4.24	4.24	4.14	0.46	0.24	"PR01_B01_05"
5	1	5000	0	5728	-3.65	1.91	3.17	4.3	4.56	3.99	4.39	4.24	4.14	0.46	0.24	"PR01_B01_05"
5	1	5000	0	11076	-13.92	1.35	6.6	4.54	4.56	3.99	4.59	4.24	4.14	0.46	0.24	"PR01_B01_05"
5	1	5000	0	16222	-15.85	1.66	6.6	4.65	4.56	3.99	4.68	4.24	4.14	0.46	0.24	"PR01_B01_05"
5	1	5000	0	20954	4.03	3.64	3.96	4.25	4.56	3.99	4.27	4.24	4.14	0.46	0.24	"PR01_B01_05"
5	1	5000	0	25020	-18.21	1.43	2.64	4.62	4.56	3.99	4.67	4.24	4.14	0.46	0.24	"PR01_B01_05"
5	1	5000	0	29018	-1.51	1.93	3.17	4.43	4.56	3.99	4.47	4.24	4.14	0.46	0.24	"PR01_B01_05"
5	1	5000	0	33766	-10.94	6.92	6.07	4.62	4.56	3.99	4.6	4.24	4.14	0.46	0.24	"PR01_B01_05"
5	1	5000	0	36962	-1.47	2.59	2.9	4.23	4.56	3.99	4.23	4.24	4.14	0.46	0.24	"PR01_B01_05"
5	1	5000	0	40892	-9.04	3.72	4.75	4.47	4.56	3.99	4.48	4.24	4.14	0.46	0.24	"PR01_B01_05"
5	1	5000	0	43026	-2.41	2.2	3.7	4.32	4.56	3.99	4.32	4.24	4.14	0.46	0.24	"PR01_B01_05"
5	1	5000	0	47490	-15.25	1.38	2.64	4.77	4.56	3.99	4.78	4.24	4.14	0.46	0.24	"PR01_B01_05"
5	1	5000	0	50556	-9.92	1.64	2.64	4.39	4.56	3.99	4.42	4.24	4.14	0.46	0.24	"PR01_B01_05"
5	1	5000	0	53638	-7.9	2.08	5.81	4.52	4.56	3.99	4.52	4.24	4.14	0.46	0.24	"PR01_B01_05"
5	1	5000	0	55304	-3.74	1.36	5.28	4.25	4.56	3.99	4.26	4.24	4.14	0.46	0.24	"PR01_B01_05"
5	1	5000	0	57968	-2.59	2.12	4.75	4.62	4.56	3.99	4.64	4.24	4.14	0.46	0.24	"PR01_B01_05"
5	1	5000	-2	9876	50.41	1.76	19.8	4.92	4.45	4.28	4.88	4.37	4.33	0.81	0.69	"PR01_B02_05"
5	1	5000	-2	16290	48.07	1.5	16.63	4.75	4.45	4.28	4.65	4.37	4.33	0.81	0.69	"PR01_B02_05"
5	1	5000	-2	24302	39.46	1.95	17.42	4.93	4.45	4.28	4.91	4.37	4.33	0.81	0.69	"PR01_B02_05"
5	1	5000	-2	29966	42.79	1.45	9.24	4.61	4.45	4.28	4.57	4.37	4.33	0.81	0.69	"PR01_B02_05"
5	1	5000	-2	41442	40.11	1.21	15.58	5.06	4.45	4.28	4.97	4.37	4.33	0.81	0.69	"PR01_B02_05"
5	1	5000	-2	48106	29.89	3.91	11.88	4.8	4.45	4.28	4.67	4.37	4.33	0.81	0.69	"PR01_B02_05"
5	1	5000	-2	54588	45.19	2.42	14.78	5.03	4.45	4.28	4.9	4.37	4.33	0.81	0.69	"PR01_B02_05"
5	1	5000	2	6796	-3.09	2.02	2.11	4.7	4.58	4.1	4.74	4.37	4.05	0.53	0.65	"PR01_B03_05"
5	1	5000	2	13876	-11.56	1.71	1.58	4.81	4.58	4.1	4.74	4.37	4.05	0.53	0.65	"PR01_B03_05"
5	1	5000	2	19872	-9.92	1.59	0.79	4.8	4.58	4.1	4.76	4.37	4.05	0.53	0.65	"PR01_B03_05"
5	1	5000	2	26470	-3.07	2.14	0.79	4.79	4.58	4.1	4.77	4.37	4.05	0.53	0.65	"PR01_B03_05"
5	1	5000	2	31598	-6.81	1.59	-2.9	4.78	4.58	4.1	4.68	4.37	4.05	0.53	0.65	"PR01_B03_05"
5	1	5000	2	38596	-11.89	2.08	2.64	4.78	4.58	4.1	4.79	4.37	4.05	0.53	0.65	"PR01_B03_05"
5	1	5000	2	44742	-19.87	1.28	2.38	4.81	4.58	4.1	4.73	4.37	4.05	0.53	0.65	"PR01_B03_05"
5	1	5000	2	50188	-11.92	1.14	-0.26	4.68	4.58	4.1	4.6	4.37	4.05	0.53	0.65	"PR01_B03_05"
5	1	5000	2	55820	-11.31	1.52	0.26	4.84	4.58	4.1	4.75	4.37	4.05	0.53	0.65	"PR01_B03_05"
5	1	5000	4	5778	-10.93	1.71	-5.54	4.75	4.69	4.29	4.72	4.26	4.21	0.29	0.45	"PR01_B04_05"
5	1	5000	4	10808	-5.34	1.92	-3.7	4.7	4.69	4.29	4.6	4.26	4.21	0.29	0.45	"PR01_B04_05"
5	1	5000	4	16872	-10.34	1.79	-2.38	4.78	4.69	4.29	4.77	4.26	4.21	0.29	0.45	"PR01_B04_05"
5	1	5000	4	21004	-12.23	1.49	-5.28	4.68	4.69	4.29	4.59	4.26	4.21	0.29	0.45	"PR01_B04_05"
5	1	5000	4	26800	-17.12	1.55	-2.38	4.74	4.69	4.29	4.68	4.26	4.21	0.29	0.45	"PR01_B04_05"
5	1	5000	4	31998	-23.17	2.04	-4.22	4.7	4.69	4.29	4.55	4.26	4.21	0.29	0.45	"PR01_B04_05"
5	1	5000	4	37994	-19.7	1.51	-2.11	4.81	4.69	4.29	4.77	4.26	4.21	0.29	0.45	"PR01_B04_05"
5	1	5000	4	43176	-20.01	2.36	-4.49	4.89	4.69	4.29	4.77	4.26	4.21	0.29	0.45	"PR01_B04_05"
5	1	5000	4	48040	-13.6	2.35	-3.43	4.92	4.69	4.29	4.83	4.26	4.21	0.29	0.45	"PR01_B04_05"
5	1	5000	4	52770	-9.06	1.35	-1.58	4.72	4.69	4.29	4.59	4.26	4.21	0.29	0.45	"PR01_B04_05"
5	1	5000	4	57100	-7.94	2.97	-3.7	4.87	4.69	4.29	4.69	4.26	4.21	0.29	0.45	"PR01_B04_05"
5	1	5000	6	6910	-27.9	2.66	-1.32	4.51	4.37	4.13	4.55	4.16	4.26	0.45	0.66	"PR01_B05_05"
5	1	5000	6	13304	-23.9	1.37	-3.17	4.55	4.37	4.13	4.51	4.16	4.26	0.45	0.66	"PR01_B05_05"
5	1	5000	6	19434	-15.63	1.47	-2.11	4.44	4.37	4.13	4.46	4.16	4.26	0.45	0.66	"PR01_B05_05"
5	1	5000	6	26432	-26.92	1.8	-6.86	4.63	4.37	4.13	4.67	4.16	4.26	0.45	0.66	"PR01_B05_05"
5	1	5000	6	33760	-30.71	2.44	-6.6	4.71	4.37	4.13	4.71	4.16	4.26	0.45	0.66	"PR01_B05_05"
5	1	5000	6	39092	-17.25	2.05	0	4.61	4.37	4.13	4.62	4.16	4.26	0.45	0.66	"PR01_B05_05"
5	1	5000	6	46304	-40.54	1.77	-2.11	4.55	4.37	4.13	4.6	4.16	4.26	0.45	0.66	"PR01_B05_05"
5	1	5000	6	51668	-49.83	1.72	-10.82	4.75	4.37	4.13	4.72	4.16	4.26	0.45	0.66	"PR01_B05_05"
5	1	5000	6	58316	-28.52	2.85	-0.79	4.56	4.37	4.13	4.57	4.16	4.26	0.45	0.66	"PR01_B05_05"
5	2	5000	0	6512	23.34	1.79	3.7	4.58	4.54	4.24	4.5	4.29	4.17	0.73	0.5	"PR02_B01_05"
5	2	5000	0	10974	18.24	1.37	4.22	4.7	4.54	4.24	4.7	4.29	4.17	0.73	0.5	"PR02_B01_05"
5	2	5000	0	15906	-1.55	2.24	2.64	4.87	4.54	4.24	4.75	4.29	4.17	0.73	0.5	"PR02_B01_05"
5	2	5000	0	21386	12.53	3.04	2.11	4.61	4.54	4.24	4.58	4.29	4.17	0.73	0.5	"PR02_B01_05"
5	2	5000	0	25582	11.32	1.73	2.11	4.52	4.54	4.24	4.46	4.29	4.17	0.73	0.5	"PR02_B01_05"
5	2	5000	0	31096	12	2.9	1.06	4.76	4.54	4.24	4.67	4.29	4.17	0.73	0.5	"PR02_B01_05"
5	2	5000	0	36360	9.72	1.38	2.9	4.73	4.54	4.24	4.71	4.29	4.17	0.73	0.5	"PR02_B01_05"
5	2	5000	0	40842	10.74	1.91	2.11	4.55	4.54	4.24	4.48	4.29	4.17	0.73	0.5	"PR02_B01_05"
5	2	5000	0	44306	13.33	1.42	1.06	4.57	4.54	4.24	4.48	4.29	4.17	0.73	0.5	"PR02_B01_05"
5	2	5000	0	48436	2.43	1.41	-0.53	4.63	4.54	4.24	4.61	4.29	4.17	0.73	0.5	"PR02_B01_05"
5	2	5000	0	53366	7.55	1.58	-0.53	4.62	4.54	4.24	4.62	4.29	4.17	0.73	0.5	"PR02_B01_05"
5	2	5000	0	57766	15.1	4.82	2.64	4.64	4.54	4.24	4.6	4.29	4.17	0.73	0.5	"PR02_B01_05"
5	2	5000	-2	6062	60.93	1.66	6.34	4.8	4.66	4.41	4.77	4.59	4.2	1.09	0.59	"PR02_B02_05"
5	2	5000	-2	10990	61.67	1.91	6.07	4.76	4.66	4.41	4.75	4.59	4.2	1.09	0.59	"PR02_B02_05"
5	2	5000	-2	16056	59.88	1.59	6.34	4.85	4.66	4.41	4.8	4.59	4.2	1.09	0.59	"PR02_B02_05"
5	2	5000	-2	22252	62.79	1.69	8.71	4.97	4.66	4.41	4.88	4.59	4.2	1.09	0.59	"PR02_B02_05"
5	2	5000	-2	27516	58.74	2.96	10.03	4.84	4.66	4.41	4.75	4.59	4.2	1.09	0.59	"PR02_B02_05"
5	2	5000	-2	34112	58.11	1.54	10.03	4.87	4.66	4.41	4.76	4.59	4.2	1.09	0.59	"PR02_B02_05"
5	2	5000	-2	39694	43.39	1.86	8.45	4.82	4.66	4.41	4.7	4.59	4.2	1.09	0.59	"PR02_B02_05"
5	2	5000	-2	44424	56.86	1.75	4.75	4.64	4.66	4.41	4.51	4.59	4.2	1.09	0.59	"PR02_B02_05"
5	2	5000	-2	49322	49.99	1.62	8.18	4.79	4.66	4.41	4.66	4.59	4.2	1.09	0.59	"PR02_B02_05"
5	2	5000	-2	55000	67.07	2.38	10.3	4.67	4.66	4.41	4.54	4.59	4.2	1.09	0.59	"PR02_B02_05"
5	2	5000	2	4312	23.7	3.46	-1.32	4.55	4.45	4.19	4.51	4.27	4.23	0.82	0.7	"PR02_B03_05"
5	2	5000	2	9044	27.95	1.23	-2.11	4.82	4.45	4.19	4.83	4.27	4.23	0.82	0.7	"PR02_B03_05"
5	2	5000	2	13458	22.91	1.69	-0.53	4.85	4.45	4.19	4.83	4.27	4.23	0.82	0.7	"PR02_B03_05"
5	2	5000	2	17238	26.04	2.91	-3.96	4.63	4.45	4.19	4.53	4.27	4.23	0.82	0.7	"PR02_B03_05"
5	2	5000	2	21954	32.06	1.56	1.32	4.83	4.45	4.19	4.78	4.27	4.23	0.82	0.7	"PR02_B03_05"
5	2	5000	2	26768	27.59	1.45	-2.38	4.96	4.45	4.19	4.89	4.27	4.23	0.82	0.7	"PR02_B03_05"
5	2	5000	2	31364	17.43	2.18	-1.32	4.71	4.45	4.19	4.62	4.27	4.23	0.82	0.7	"PR02_B03_05"
5	2	5000	2	36178	15.47	1.99	-2.38	4.8	4.45	4.19	4.74	4.27	4.23	0.82	0.7	"PR02_B03_05"
5	2	5000	2	41176	34.55	1.98	0	4.77	4.45	4.19	4.66	4.27	4.23	0.82	0.7	"PR02_B03_05"
5	2	5000	2	46090	18.13	1.59	-0.53	4.74	4.45	4.19	4.69	4.27	4.23	0.82	0.7	"PR02_B03_05"
5	2	5000	2	51204	11.04	4.04	-2.38	4.79	4.45	4.19	4.74	4.27	4.23	0.82	0.7	"PR02_B03_05"
5	2	5000	2	55652	5.72	2.48	-3.17	4.91	4.45	4.19	4.81	4.27	4.23	0.82	0.7	"PR02_B03_05"
5	2	5000	4	6112	17.31	1.35	-2.38	4.71	4.61	4.44	4.69	4.39	4.17	0.71	0.92	"PR02_B04_05"
5	2	5000	4	11392	1.71	4.22	-2.11	4.75	4.61	4.44	4.72	4.39	4.17	0.71	0.92	"PR02_B04_05"
5	2	5000	4	16224	18.83	2.21	-3.17	4.83	4.61	4.44	4.74	4.39	4.17	0.71	0.92	"PR02_B04_05"
5	2	5000	4	22420	6.16	4	-5.28	4.9	4.61	4.44	4.82	4.39	4.17	0.71	0.92	"PR02_B04_05"
5	2	5000	4	30150	5.93	1.52	-7.66	4.98	4.61	4.44	4.88	4.39	4.17	0.71	0.92	"PR02_B04_05"
5	2	5000	4	36848	12.57	1.84	-7.39	4.91	4.61	4.44	4.87	4.39	4.17	0.71	0.92	"PR02_B04_05"
5	2	5000	4	42210	15.64	3.7	-2.64	4.79	4.61	4.44	4.63	4.39	4.17	0.71	0.92	"PR02_B04_05"
5	2	5000	4	47758	6.72	1.74	-4.75	4.88	4.61	4.44	4.8	4.39	4.17	0.71	0.92	"PR02_B04_05"
5	2	5000	4	52888	22.7	2.93	-3.43	4.82	4.61	4.44	4.73	4.39	4.17	0.71	0.92	"PR02_B04_05"
5	2	5000	4	59468	11.85	2.53	-6.6	4.97	4.61	4.44	4.83	4.39	4.17	0.71	0.92	"PR02_B04_05"
5	2	5000	6	7908	-26.22	1.38	-5.28	4.65	4.54	4.29	4.72	4.4	4.35	0.28	-0.04	"PR02_B05_05"
5	2	5000	6	14438	-49.35	1.73	-5.81	4.81	4.54	4.29	4.89	4.4	4.35	0.28	-0.04	"PR02_B05_05"
5	2	5000	6	21018	-47.7	2.33	-5.28	4.8	4.54	4.29	4.89	4.4	4.35	0.28	-0.04	"PR02_B05_05"
5	2	5000	6	28148	-56.89	3.97	-10.82	4.81	4.54	4.29	4.94	4.4	4.35	0.28	-0.04	"PR02_B05_05"
5	2	5000	6	34844	-60.36	1.5	-11.09	4.95	4.54	4.29	4.98	4.4	4.35	0.28	-0.04	"PR02_B05_05"
5	2	5000	6	41276	-44.38	1.2	-6.34	4.86	4.54	4.29	4.91	4.4	4.35	0.28	-0.04	"PR02_B05_05"
5	2	5000	6	47006	-55.14	2.14	-7.92	4.75	4.54	4.29	4.74	4.4	4.35	0.28	-0.04	"PR02_B05_05"
5	2	5000	6	52018	-51.24	1.61	-6.6	4.71	4.54	4.29	4.68	4.4	4.35	0.28	-0.04	"PR02_B05_05"
5	2	5000	6	57550	-56.84	5.01	-6.86	4.78	4.54	4.29	4.7	4.4	4.35	0.28	-0.04	"PR02_B05_05"
5	3	5000	0	7280	4.74	1.57	4.75	4.45	4.54	4.1	4.6	4.56	4.18	0.39	0.54	"PR03_B01_05"
5	3	5000	0	11808	7.51	2.08	9.77	4.46	4.54	4.1	4.63	4.56	4.18	0.39	0.54	"PR03_B01_05"
5	3	5000	0	18138	-8.31	2.12	7.13	4.68	4.54	4.1	4.89	4.56	4.18	0.39	0.54	"PR03_B01_05"
5	3	5000	0	22470	-3.68	1.82	5.54	4.47	4.54	4.1	4.65	4.56	4.18	0.39	0.54	"PR03_B01_05"
5	3	5000	0	26418	-6.11	1.99	7.39	4.47	4.54	4.1	4.65	4.56	4.18	0.39	0.54	"PR03_B01_05"
5	3	5000	0	30882	1.09	2.45	5.28	4.51	4.54	4.1	4.63	4.56	4.18	0.39	0.54	"PR03_B01_05"
5	3	5000	0	35496	5.6	2.04	6.6	4.39	4.54	4.1	4.53	4.56	4.18	0.39	0.54	"PR03_B01_05"
5	3	5000	0	40644	0.51	2.24	6.86	4.54	4.54	4.1	4.7	4.56	4.18	0.39	0.54	"PR03_B01_05"
5	3	5000	0	44708	1.89	1.51	5.28	4.57	4.54	4.1	4.66	4.56	4.18	0.39	0.54	"PR03_B01_05"
5	3	5000	0	49704	-4.37	2.01	6.34	4.68	4.54	4.1	4.76	4.56	4.18	0.39	0.54	"PR03_B01_05"
5	3	5000	0	53770	9.92	2.02	3.7	4.49	4.54	4.1	4.58	4.56	4.18	0.39	0.54	"PR03_B01_05"
5	3	5000	0	59116	-7.94	1.48	7.39	4.63	4.54	4.1	4.74	4.56	4.18	0.39	0.54	"PR03_B01_05"
5	3	5000	-2	7212	33.19	1.57	11.88	4.52	4.43	4	4.53	4.2	4	0.3	0.45	"PR03_B02_05"
5	3	5000	-2	12610	15.74	1.44	11.62	4.61	4.43	4	4.59	4.2	4	0.3	0.45	"PR03_B02_05"
5	3	5000	-2	17738	16.45	1.43	13.2	4.75	4.43	4	4.68	4.2	4	0.3	0.45	"PR03_B02_05"
5	3	5000	-2	24402	17.81	4.26	16.63	4.78	4.43	4	4.8	4.2	4	0.3	0.45	"PR03_B02_05"
5	3	5000	-2	29100	29.53	2.05	11.62	4.55	4.43	4	4.56	4.2	4	0.3	0.45	"PR03_B02_05"
5	3	5000	-2	35028	27.18	1.83	12.67	4.44	4.43	4	4.41	4.2	4	0.3	0.45	"PR03_B02_05"
5	3	5000	-2	40294	30.82	2.3	13.2	4.55	4.43	4	4.56	4.2	4	0.3	0.45	"PR03_B02_05"
5	3	5000	-2	45756	13.23	2.69	14.78	4.71	4.43	4	4.73	4.2	4	0.3	0.45	"PR03_B02_05"
5	3	5000	-2	50290	22.95	1.91	14.52	4.61	4.43	4	4.51	4.2	4	0.3	0.45	"PR03_B02_05"
5	3	5000	-2	56034	20.08	1.55	13.73	4.73	4.43	4	4.69	4.2	4	0.3	0.45	"PR03_B02_05"
5	3	5000	2	6742	18.35	1.34	-1.32	4.74	4.5	4.26	4.87	4.55	4.35	0.93	0.49	"PR03_B03_05"
5	3	5000	2	14170	16.88	3.12	-2.11	4.74	4.5	4.26	4.98	4.55	4.35	0.93	0.49	"PR03_B03_05"
5	3	5000	2	18370	22.35	1.76	-0.79	4.64	4.5	4.26	4.78	4.55	4.35	0.93	0.49	"PR03_B03_05"
5	3	5000	2	23166	36.59	1.32	-2.11	4.58	4.5	4.26	4.73	4.55	4.35	0.93	0.49	"PR03_B03_05"
5	3	5000	2	27098	18.01	1.85	0.79	4.68	4.5	4.26	4.76	4.55	4.35	0.93	0.49	"PR03_B03_05"
5	3	5000	2	31896	13.52	1.63	-0.53	4.73	4.5	4.26	4.86	4.55	4.35	0.93	0.49	"PR03_B03_05"
5	3	5000	2	36044	20.64	2.27	1.32	4.61	4.5	4.26	4.75	4.55	4.35	0.93	0.49	"PR03_B03_05"
5	3	5000	2	40708	14.73	1.97	-1.32	4.71	4.5	4.26	4.88	4.55	4.35	0.93	0.49	"PR03_B03_05"
5	3	5000	2	46222	17.11	1.47	-2.64	4.59	4.5	4.26	4.73	4.55	4.35	0.93	0.49	"PR03_B03_05"
5	3	5000	2	50952	1.96	3.5	1.32	4.63	4.5	4.26	4.86	4.55	4.35	0.93	0.49	"PR03_B03_05"
5	3	5000	2	57232	-10.47	2.15	-1.32	4.72	4.5	4.26	4.97	4.55	4.35	0.93	0.49	"PR03_B03_05"
5	3	5000	4	4996	9.82	2.05	-3.17	4.32	4.37	4.1	4.53	4.38	3.91	0.95	0.95	"PR03_B04_05"
5	3	5000	4	11756	-5.66	1.45	-4.22	4.69	4.37	4.1	4.92	4.38	3.91	0.95	0.95	"PR03_B04_05"
5	3	5000	4	15988	3.47	1.65	-3.17	4.68	4.37	4.1	4.78	4.38	3.91	0.95	0.95	"PR03_B04_05"
5	3	5000	4	20518	1.26	1.86	-1.85	4.59	4.37	4.1	4.74	4.38	3.91	0.95	0.95	"PR03_B04_05"
5	3	5000	4	25932	-3.96	3.35	-4.22	4.67	4.37	4.1	4.82	4.38	3.91	0.95	0.95	"PR03_B04_05"
5	3	5000	4	30130	-14.69	1.62	-5.28	4.61	4.37	4.1	4.66	4.38	3.91	0.95	0.95	"PR03_B04_05"
5	3	5000	4	35728	1.07	1.77	-4.75	4.48	4.37	4.1	4.62	4.38	3.91	0.95	0.95	"PR03_B04_05"
5	3	5000	4	41458	-4.39	2.06	-1.32	4.54	4.37	4.1	4.63	4.38	3.91	0.95	0.95	"PR03_B04_05"
5	3	5000	4	46056	-1.23	1.5	0.79	4.5	4.37	4.1	4.57	4.38	3.91	0.95	0.95	"PR03_B04_05"
5	3	5000	4	50986	-9.31	1.84	-3.96	4.57	4.37	4.1	4.66	4.38	3.91	0.95	0.95	"PR03_B04_05"
5	3	5000	4	55450	-13.33	1.68	-3.7	4.57	4.37	4.1	4.6	4.38	3.91	0.95	0.95	"PR03_B04_05"
5	3	5000	6	5660	-5.41	2.52	-1.58	4.12	4.28	4.08	4.25	4.07	4.08	0.31	0.85	"PR03_B05_05"
5	3	5000	6	11540	-18.31	3.38	-5.54	4.33	4.28	4.08	4.47	4.07	4.08	0.31	0.85	"PR03_B05_05"
5	3	5000	6	17204	-18.53	1.99	-9.77	4.45	4.28	4.08	4.51	4.07	4.08	0.31	0.85	"PR03_B05_05"
5	3	5000	6	23816	-22.08	2.06	-5.02	4.42	4.28	4.08	4.52	4.07	4.08	0.31	0.85	"PR03_B05_05"
5	3	5000	6	29098	-20.82	1.83	-6.07	4.53	4.28	4.08	4.64	4.07	4.08	0.31	0.85	"PR03_B05_05"
5	3	5000	6	34778	-18.74	2.55	-9.77	4.47	4.28	4.08	4.65	4.07	4.08	0.31	0.85	"PR03_B05_05"
5	3	5000	6	39842	-17.62	2.37	-5.02	4.6	4.28	4.08	4.66	4.07	4.08	0.31	0.85	"PR03_B05_05"
5	3	5000	6	45788	-13.24	1.47	-12.14	4.57	4.28	4.08	4.64	4.07	4.08	0.31	0.85	"PR03_B05_05"
5	3	5000	6	54250	-25.91	1.86	-15.05	4.65	4.28	4.08	4.76	4.07	4.08	0.31	0.85	"PR03_B05_05"
5	4	5000	0	6514	14.48	1.74	3.96	4	4.22	3.79	4.1	4	3.84	0.53	0.34	"PR04_B01_05"
5	4	5000	0	12242	9.7	1.46	4.49	4.27	4.22	3.79	4.38	4	3.84	0.53	0.34	"PR04_B01_05"
5	4	5000	0	19638	-8.36	1.37	2.38	4.32	4.22	3.79	4.38	4	3.84	0.53	0.34	"PR04_B01_05"
5	4	5000	0	25452	-4.63	1.42	2.11	4.16	4.22	3.79	4.27	4	3.84	0.53	0.34	"PR04_B01_05"
5	4	5000	0	29816	4.31	1.65	3.17	3.97	4.22	3.79	4.05	4	3.84	0.53	0.34	"PR04_B01_05"
5	4	5000	0	34828	-5.22	1.83	0	4.18	4.22	3.79	4.21	4	3.84	0.53	0.34	"PR04_B01_05"
5	4	5000	0	39828	-8.23	2.03	0	4.29	4.22	3.79	4.41	4	3.84	0.53	0.34	"PR04_B01_05"
5	4	5000	0	44642	-16.35	2.64	3.43	4.43	4.22	3.79	4.49	4	3.84	0.53	0.34	"PR04_B01_05"
5	4	5000	0	49174	-16.08	1.77	0.26	4.31	4.22	3.79	4.4	4	3.84	0.53	0.34	"PR04_B01_05"
5	4	5000	0	54236	-7.44	1.98	1.58	4.36	4.22	3.79	4.45	4	3.84	0.53	0.34	"PR04_B01_05"
5	4	5000	0	59400	-7.1	1.56	0.79	4.32	4.22	3.79	4.32	4	3.84	0.53	0.34	"PR04_B01_05"
5	4	5000	-2	6998	51.39	3.31	9.5	4.56	4.31	3.85	4.62	4.1	3.87	0.63	0.57	"PR04_B02_05"
5	4	5000	-2	11560	59.53	5.53	10.03	4.37	4.31	3.85	4.41	4.1	3.87	0.63	0.57	"PR04_B02_05"
5	4	5000	-2	17026	44.83	1.62	11.88	4.47	4.31	3.85	4.57	4.1	3.87	0.63	0.57	"PR04_B02_05"
5	4	5000	-2	21572	51.43	3.26	11.09	4.43	4.31	3.85	4.51	4.1	3.87	0.63	0.57	"PR04_B02_05"
5	4	5000	-2	27634	51.99	1.43	12.67	4.44	4.31	3.85	4.46	4.1	3.87	0.63	0.57	"PR04_B02_05"
5	4	5000	-2	34432	40.93	2.08	15.58	4.53	4.31	3.85	4.58	4.1	3.87	0.63	0.57	"PR04_B02_05"
5	4	5000	-2	39380	48	1.43	11.88	4.29	4.31	3.85	4.35	4.1	3.87	0.63	0.57	"PR04_B02_05"
5	4	5000	-2	44840	35.82	1.59	15.31	4.55	4.31	3.85	4.59	4.1	3.87	0.63	0.57	"PR04_B02_05"
5	4	5000	-2	50654	35.14	1.83	15.58	4.65	4.31	3.85	4.7	4.1	3.87	0.63	0.57	"PR04_B02_05"
5	4	5000	-2	54986	46.78	2.16	11.09	4.46	4.31	3.85	4.5	4.1	3.87	0.63	0.57	"PR04_B02_05"
5	4	5000	-2	59050	39.82	1.71	13.2	4.51	4.31	3.85	4.53	4.1	3.87	0.63	0.57	"PR04_B02_05"
5	4	5000	2	5396	6.8	2.2	-1.58	4.29	4.26	3.86	4.49	4.24	3.74	0.5	0.29	"PR04_B03_05"
5	4	5000	2	9744	3.77	1.62	-1.58	4.42	4.26	3.86	4.54	4.24	3.74	0.5	0.29	"PR04_B03_05"
5	4	5000	2	15258	-7.15	2.08	1.06	4.52	4.26	3.86	4.69	4.24	3.74	0.5	0.29	"PR04_B03_05"
5	4	5000	2	20720	-18.75	1.55	-1.06	4.53	4.26	3.86	4.64	4.24	3.74	0.5	0.29	"PR04_B03_05"
5	4	5000	2	25452	7.96	3.09	-1.58	4.54	4.26	3.86	4.67	4.24	3.74	0.5	0.29	"PR04_B03_05"
5	4	5000	2	29850	2.1	1.54	-0.53	4.51	4.26	3.86	4.56	4.24	3.74	0.5	0.29	"PR04_B03_05"
5	4	5000	2	33780	-3.23	3.5	-2.11	4.5	4.26	3.86	4.66	4.24	3.74	0.5	0.29	"PR04_B03_05"
5	4	5000	2	38312	-20.7	2.15	-3.96	4.54	4.26	3.86	4.63	4.24	3.74	0.5	0.29	"PR04_B03_05"
5	4	5000	2	43744	-10.7	1.75	-1.58	4.58	4.26	3.86	4.63	4.24	3.74	0.5	0.29	"PR04_B03_05"
5	4	5000	2	48306	-6.47	2.35	-1.85	4.46	4.26	3.86	4.55	4.24	3.74	0.5	0.29	"PR04_B03_05"
5	4	5000	2	52904	-8.27	2.63	-1.32	4.45	4.26	3.86	4.54	4.24	3.74	0.5	0.29	"PR04_B03_05"
5	4	5000	2	57502	-14.06	1.99	0	4.41	4.26	3.86	4.47	4.24	3.74	0.5	0.29	"PR04_B03_05"
5	4	5000	4	7062	-30.77	1.82	-5.28	4.28	4.02	3.93	4.43	4.13	3.9	0.1	0.11	"PR04_B04_05"
5	4	5000	4	11856	-14.07	2.33	-3.17	4.16	4.02	3.93	4.24	4.13	3.9	0.1	0.11	"PR04_B04_05"
5	4	5000	4	17104	-28.3	2.87	-6.6	4.38	4.02	3.93	4.5	4.13	3.9	0.1	0.11	"PR04_B04_05"
5	4	5000	4	21986	-17.99	1.62	-6.6	4.34	4.02	3.93	4.39	4.13	3.9	0.1	0.11	"PR04_B04_05"
5	4	5000	4	26466	-35.37	1.56	-5.28	4.51	4.02	3.93	4.59	4.13	3.9	0.1	0.11	"PR04_B04_05"
5	4	5000	4	31148	-28.59	1.9	-4.75	4.4	4.02	3.93	4.41	4.13	3.9	0.1	0.11	"PR04_B04_05"
5	4	5000	4	35894	-32.37	2.43	-3.96	4.45	4.02	3.93	4.56	4.13	3.9	0.1	0.11	"PR04_B04_05"
5	4	5000	4	41358	-26.92	4.32	-6.6	4.53	4.02	3.93	4.63	4.13	3.9	0.1	0.11	"PR04_B04_05"
5	4	5000	4	46156	-43.19	1.4	-6.07	4.5	4.02	3.93	4.62	4.13	3.9	0.1	0.11	"PR04_B04_05"
5	4	5000	4	51104	-42.5	3.25	-6.86	4.48	4.02	3.93	4.59	4.13	3.9	0.1	0.11	"PR04_B04_05"
5	4	5000	4	55218	-44.36	1.66	-4.75	4.53	4.02	3.93	4.67	4.13	3.9	0.1	0.11	"PR04_B04_05"
5	4	5000	6	7178	3.82	1.66	-6.86	4.19	4.2	3.99	4.39	4.04	4.01	0.67	0.87	"PR04_B05_05"
5	4	5000	6	12392	-0.49	1.95	-10.03	4.33	4.2	3.99	4.51	4.04	4.01	0.67	0.87	"PR04_B05_05"
5	4	5000	6	17340	7.31	2.52	-7.39	4.22	4.2	3.99	4.45	4.04	4.01	0.67	0.87	"PR04_B05_05"
5	4	5000	6	22020	-6.61	1.7	-8.45	4.36	4.2	3.99	4.59	4.04	4.01	0.67	0.87	"PR04_B05_05"
5	4	5000	6	26668	0.31	3.95	-4.75	4.36	4.2	3.99	4.55	4.04	4.01	0.67	0.87	"PR04_B05_05"
5	4	5000	6	31998	-11.47	1.45	-9.24	4.46	4.2	3.99	4.62	4.04	4.01	0.67	0.87	"PR04_B05_05"
5	4	5000	6	36612	-12.34	1.99	-7.39	4.51	4.2	3.99	4.66	4.04	4.01	0.67	0.87	"PR04_B05_05"
5	4	5000	6	41160	-6.27	1.83	-7.92	4.35	4.2	3.99	4.44	4.04	4.01	0.67	0.87	"PR04_B05_05"
5	4	5000	6	45526	-12.12	1.48	-5.02	4.46	4.2	3.99	4.57	4.04	4.01	0.67	0.87	"PR04_B05_05"
5	4	5000	6	50486	-5.35	1.56	-5.54	4.46	4.2	3.99	4.62	4.04	4.01	0.67	0.87	"PR04_B05_05"
5	4	5000	6	54702	-14.63	2.46	-7.13	4.43	4.2	3.99	4.62	4.04	4.01	0.67	0.87	"PR04_B05_05"
5	4	5000	6	58718	-12.42	1.36	-6.6	4.46	4.2	3.99	4.57	4.04	4.01	0.67	0.87	"PR04_B05_05"
6	1	5000	0	6146	-2.56	1.77	4.49	5.77	5.38	4.97	6.42	5.68	5.63	-0.92	-1.01	"PR01_B01_06"
6	1	5000	0	9110	-10.58	1.57	-3.96	5.83	5.38	4.97	6.47	5.68	5.63	-0.92	-1.01	"PR01_B01_06"
6	1	5000	0	15056	1.31	1.56	-5.28	5.42	5.38	4.97	6.1	5.68	5.63	-0.92	-1.01	"PR01_B01_06"
6	1	5000	0	19854	-3.6	1.88	-5.54	5.68	5.38	4.97	6.37	5.68	5.63	-0.92	-1.01	"PR01_B01_06"
6	1	5000	0	23652	-10.94	2.89	-2.11	5.75	5.38	4.97	6.42	5.68	5.63	-0.92	-1.01	"PR01_B01_06"
6	1	5000	0	27400	-8.73	1.77	-1.85	5.82	5.38	4.97	6.52	5.68	5.63	-0.92	-1.01	"PR01_B01_06"
6	1	5000	0	34012	-13.5	1.84	-1.06	5.69	5.38	4.97	6.36	5.68	5.63	-0.92	-1.01	"PR01_B01_06"
6	1	5000	0	40012	-14.76	1.96	-2.11	5.64	5.38	4.97	6.34	5.68	5.63	-0.92	-1.01	"PR01_B01_06"
6	1	5000	0	45388	-25.68	1.4	-5.28	5.63	5.38	4.97	6.37	5.68	5.63	-0.92	-1.01	"PR01_B01_06"
6	1	5000	0	50472	-3.46	2.33	-4.22	5.23	5.38	4.97	6.01	5.68	5.63	-0.92	-1.01	"PR01_B01_06"
6	1	5000	0	54336	-8.14	2.13	-3.96	5.26	5.38	4.97	6	5.68	5.63	-0.92	-1.01	"PR01_B01_06"
6	1	5000	0	59148	-15.44	3.38	-5.54	5.14	5.38	4.97	5.99	5.68	5.63	-0.92	-1.01	"PR01_B01_06"
6	1	5000	-2	8462	52.51	1.31	0.53	5.83	5	5.07	6.47	5.58	5.83	-0.05	-0.55	"PR01_B02_06"
6	1	5000	-2	13858	60.44	1.85	4.49	5.83	5	5.07	6.47	5.58	5.83	-0.05	-0.55	"PR01_B02_06"
6	1	5000	-2	19256	54.19	1.23	1.58	5.94	5	5.07	6.53	5.58	5.83	-0.05	-0.55	"PR01_B02_06"
6	1	5000	-2	24118	62.53	2.45	1.32	5.82	5	5.07	6.4	5.58	5.83	-0.05	-0.55	"PR01_B02_06"
6	1	5000	-2	29650	51.51	1.72	2.11	5.94	5	5.07	6.52	5.58	5.83	-0.05	-0.55	"PR01_B02_06"
6	1	5000	-2	34980	47.51	1.5	0.53	5.65	5	5.07	6.35	5.58	5.83	-0.05	-0.55	"PR01_B02_06"
6	1	5000	-2	40478	42.43	1.31	5.28	5.72	5	5.07	6.35	5.58	5.83	-0.05	-0.55	"PR01_B02_06"
6	1	5000	-2	45408	42.02	2.05	1.32	5.53	5	5.07	6.23	5.58	5.83	-0.05	-0.55	"PR01_B02_06"
6	1	5000	-2	50438	36.44	1.37	5.81	5.75	5	5.07	6.4	5.58	5.83	-0.05	-0.55	"PR01_B02_06"
6	1	5000	-2	56034	22.91	2.22	5.28	5.74	5	5.07	6.38	5.58	5.83	-0.05	-0.55	"PR01_B02_06"
6	1	5000	2	6328	117.1	2.86	-2.9	5.47	4.96	5.22	6.04	5.55	6.14	0.93	0.11	"PR01_B03_06"
6	1	5000	2	11492	110.37	1.4	-5.28	5.67	4.96	5.22	6.23	5.55	6.14	0.93	0.11	"PR01_B03_06"
6	1	5000	2	15774	115.23	1.76	-6.6	5.36	4.96	5.22	6.01	5.55	6.14	0.93	0.11	"PR01_B03_06"
6	1	5000	2	21420	109.15	2.03	-6.07	5.53	4.96	5.22	6.13	5.55	6.14	0.93	0.11	"PR01_B03_06"
6	1	5000	2	26316	105.84	2.7	-6.07	5.71	4.96	5.22	6.31	5.55	6.14	0.93	0.11	"PR01_B03_06"
6	1	5000	2	30766	90.61	1.88	-5.81	5.59	4.96	5.22	6.17	5.55	6.14	0.93	0.11	"PR01_B03_06"
6	1	5000	2	35462	94.36	1.38	-8.98	5.43	4.96	5.22	6.07	5.55	6.14	0.93	0.11	"PR01_B03_06"
6	1	5000	2	39360	99.38	2.64	-8.18	5.52	4.96	5.22	6.1	5.55	6.14	0.93	0.11	"PR01_B03_06"
6	1	5000	2	44858	93.98	2.75	-8.18	5.48	4.96	5.22	6.16	5.55	6.14	0.93	0.11	"PR01_B03_06"
6	1	5000	2	51436	83.38	2.04	-6.34	5.6	4.96	5.22	6.29	5.55	6.14	0.93	0.11	"PR01_B03_06"
6	1	5000	2	56568	86.07	1.76	-5.54	5.62	4.96	5.22	6.31	5.55	6.14	0.93	0.11	"PR01_B03_06"
6	1	5000	4	5912	11.25	2.64	-2.38	5.59	5.17	5.12	6.07	5.6	5.82	-0.88	-1.09	"PR01_B04_06"
6	1	5000	4	10426	4.07	2.48	-8.98	5.69	5.17	5.12	6.11	5.6	5.82	-0.88	-1.09	"PR01_B04_06"
6	1	5000	4	15424	-1.29	2.42	-6.07	5.74	5.17	5.12	6.16	5.6	5.82	-0.88	-1.09	"PR01_B04_06"
6	1	5000	4	19290	-0.54	2.35	-5.81	5.74	5.17	5.12	6.13	5.6	5.82	-0.88	-1.09	"PR01_B04_06"
6	1	5000	4	23752	5.82	2.21	-6.86	5.62	5.17	5.12	6.06	5.6	5.82	-0.88	-1.09	"PR01_B04_06"
6	1	5000	4	28166	-8.29	2.84	-7.66	5.66	5.17	5.12	6.04	5.6	5.82	-0.88	-1.09	"PR01_B04_06"
6	1	5000	4	32166	-3.71	1.87	-0.79	5.56	5.17	5.12	6.01	5.6	5.82	-0.88	-1.09	"PR01_B04_06"
6	1	5000	4	38744	-18.11	1.61	-10.82	5.83	5.17	5.12	6.24	5.6	5.82	-0.88	-1.09	"PR01_B04_06"
6	1	5000	4	44690	-12.71	3.28	-8.71	5.75	5.17	5.12	6.2	5.6	5.82	-0.88	-1.09	"PR01_B04_06"
6	1	5000	4	48956	-21.74	3.7	-5.81	5.72	5.17	5.12	6.12	5.6	5.82	-0.88	-1.09	"PR01_B04_06"
6	1	5000	4	54702	-9.94	1.69	-3.96	5.6	5.17	5.12	6.05	5.6	5.82	-0.88	-1.09	"PR01_B04_06"
6	1	5000	4	59566	-12.61	1.54	-2.11	5.52	5.17	5.12	5.97	5.6	5.82	-0.88	-1.09	"PR01_B04_06"
6	1	5000	6	6926	42.89	2.51	-7.66	5.69	5.32	5.31	6.27	5.78	5.72	-0.09	0.51	"PR01_B05_06"
6	1	5000	6	13188	39.49	1.67	-5.28	5.79	5.32	5.31	6.32	5.78	5.72	-0.09	0.51	"PR01_B05_06"
6	1	5000	6	23450	19.9	1.6	-24.29	6.04	5.32	5.31	6.51	5.78	5.72	-0.09	0.51	"PR01_B05_06"
6	1	5000	6	29316	28.88	4.06	-9.77	5.83	5.32	5.31	6.37	5.78	5.72	-0.09	0.51	"PR01_B05_06"
6	1	5000	6	41092	42.15	2.41	-3.7	6.07	5.32	5.31	6.58	5.78	5.72	-0.09	0.51	"PR01_B05_06"
6	1	5000	6	46906	41.25	1.36	-4.75	5.73	5.32	5.31	6.24	5.78	5.72	-0.09	0.51	"PR01_B05_06"
6	1	5000	6	52854	38.93	1.76	-6.07	5.64	5.32	5.31	6.19	5.78	5.72	-0.09	0.51	"PR01_B05_06"
6	1	5000	6	59714	38.44	1.34	-13.46	5.84	5.32	5.31	6.27	5.78	5.72	-0.09	0.51	"PR01_B05_06"
6	2	5000	0	5344	-12.4	1.99	-0.26	5.5	5.25	4.96	6.63	5.98	6.22	-0.63	-1.28	"PR02_B01_06"
6	2	5000	0	10442	-31.69	1.17	-4.22	5.8	5.25	4.96	6.95	5.98	6.22	-0.63	-1.28	"PR02_B01_06"
6	2	5000	0	16038	-25.57	1.36	-2.64	5.83	5.25	4.96	6.95	5.98	6.22	-0.63	-1.28	"PR02_B01_06"
6	2	5000	0	20936	-38.68	1.65	-0.79	5.7	5.25	4.96	6.78	5.98	6.22	-0.63	-1.28	"PR02_B01_06"
6	2	5000	0	26082	-15.12	1.98	-7.92	5.25	5.25	4.96	6.46	5.98	6.22	-0.63	-1.28	"PR02_B01_06"
6	2	5000	0	33230	-33.11	1.99	-1.85	5.75	5.25	4.96	6.87	5.98	6.22	-0.63	-1.28	"PR02_B01_06"
6	2	5000	0	38044	-40.68	2.13	-0.79	5.56	5.25	4.96	6.76	5.98	6.22	-0.63	-1.28	"PR02_B01_06"
6	2	5000	0	43458	-12.86	1.12	-6.34	5.29	5.25	4.96	6.49	5.98	6.22	-0.63	-1.28	"PR02_B01_06"
6	2	5000	0	47656	-39.9	1.3	-2.9	5.3	5.25	4.96	6.53	5.98	6.22	-0.63	-1.28	"PR02_B01_06"
6	2	5000	0	52050	-47.09	1.23	-2.11	5.41	5.25	4.96	6.65	5.98	6.22	-0.63	-1.28	"PR02_B01_06"
6	2	5000	0	55698	-45.23	1.07	-1.58	5.38	5.25	4.96	6.62	5.98	6.22	-0.63	-1.28	"PR02_B01_06"
6	2	5000	0	59898	-36.95	1.38	-5.54	5.33	5.25	4.96	6.58	5.98	6.22	-0.63	-1.28	"PR02_B01_06"
6	2	5000	-2	6730	18.91	1.88	1.85	5.53	5.08	4.98	6.67	6.15	6.31	-0.29	0.04	"PR02_B02_06"
6	2	5000	-2	11658	44.55	1.75	2.38	5.32	5.08	4.98	6.52	6.15	6.31	-0.29	0.04	"PR02_B02_06"
6	2	5000	-2	16456	40.97	2.58	-1.32	5.25	5.08	4.98	6.46	6.15	6.31	-0.29	0.04	"PR02_B02_06"
6	2	5000	-2	22738	33.42	1.69	5.28	5.62	5.08	4.98	6.73	6.15	6.31	-0.29	0.04	"PR02_B02_06"
6	2	5000	-2	28152	50.48	1.68	3.7	5.51	5.08	4.98	6.64	6.15	6.31	-0.29	0.04	"PR02_B02_06"
6	2	5000	-2	33132	38.32	1.85	3.17	5.2	5.08	4.98	6.49	6.15	6.31	-0.29	0.04	"PR02_B02_06"
6	2	5000	-2	37812	32.5	1.95	1.06	5.49	5.08	4.98	6.66	6.15	6.31	-0.29	0.04	"PR02_B02_06"
6	2	5000	-2	42958	19.58	3.06	-0.26	5.38	5.08	4.98	6.58	6.15	6.31	-0.29	0.04	"PR02_B02_06"
6	2	5000	-2	48624	11.22	1.71	0.79	5.62	5.08	4.98	6.76	6.15	6.31	-0.29	0.04	"PR02_B02_06"
6	2	5000	-2	54236	19.21	2.69	-2.64	5.48	5.08	4.98	6.71	6.15	6.31	-0.29	0.04	"PR02_B02_06"
6	2	5000	2	5280	66.68	1.93	-2.11	5.48	5.22	5.08	6.57	6.09	6.11	-0.07	0.27	"PR02_B03_06"
6	2	5000	2	10292	53.12	1.64	-7.92	5.6	5.22	5.08	6.6	6.09	6.11	-0.07	0.27	"PR02_B03_06"
6	2	5000	2	17570	62.05	1.65	-13.99	5.34	5.22	5.08	6.5	6.09	6.11	-0.07	0.27	"PR02_B03_06"
6	2	5000	2	22836	48.82	2.25	-6.86	5.51	5.22	5.08	6.6	6.09	6.11	-0.07	0.27	"PR02_B03_06"
6	2	5000	2	27550	36.74	2.42	-8.45	5.43	5.22	5.08	6.53	6.09	6.11	-0.07	0.27	"PR02_B03_06"
6	2	5000	2	32348	49.13	2.67	-4.75	5.43	5.22	5.08	6.53	6.09	6.11	-0.07	0.27	"PR02_B03_06"
6	2	5000	2	36478	44.84	2.17	-5.54	5.44	5.22	5.08	6.54	6.09	6.11	-0.07	0.27	"PR02_B03_06"
6	2	5000	2	41058	35.63	1.54	-5.28	5.6	5.22	5.08	6.59	6.09	6.11	-0.07	0.27	"PR02_B03_06"
6	2	5000	2	45906	41.9	2.13	-3.96	5.57	5.22	5.08	6.65	6.09	6.11	-0.07	0.27	"PR02_B03_06"
6	2	5000	2	51870	47.92	2.33	-10.03	5.5	5.22	5.08	6.64	6.09	6.11	-0.07	0.27	"PR02_B03_06"
6	2	5000	2	55884	45.48	2.18	-6.86	5.36	5.22	5.08	6.49	6.09	6.11	-0.07	0.27	"PR02_B03_06"
6	2	5000	4	5328	125.84	2.39	-3.96	5.62	5.4	4.94	6.74	6.42	6.09	0.08	1.29	"PR02_B04_06"
6	2	5000	4	8926	145.79	4.19	-9.77	5.71	5.4	4.94	6.8	6.42	6.09	0.08	1.29	"PR02_B04_06"
6	2	5000	4	14454	153.34	2.24	-12.41	5.6	5.4	4.94	6.77	6.42	6.09	0.08	1.29	"PR02_B04_06"
6	2	5000	4	21400	142.01	3.18	-13.73	5.74	5.4	4.94	6.86	6.42	6.09	0.08	1.29	"PR02_B04_06"
6	2	5000	4	27598	120.15	2.67	-10.3	5.69	5.4	4.94	6.81	6.42	6.09	0.08	1.29	"PR02_B04_06"
6	2	5000	4	35928	103.25	2.88	-10.56	5.86	5.4	4.94	7	6.42	6.09	0.08	1.29	"PR02_B04_06"
6	2	5000	4	41058	113.65	2.69	-11.35	5.58	5.4	4.94	6.76	6.42	6.09	0.08	1.29	"PR02_B04_06"
6	2	5000	4	47256	116.66	8.24	-8.18	5.55	5.4	4.94	6.74	6.42	6.09	0.08	1.29	"PR02_B04_06"
6	2	5000	4	51570	121.78	1.37	-4.22	5.65	5.4	4.94	6.78	6.42	6.09	0.08	1.29	"PR02_B04_06"
6	2	5000	4	57766	112.32	3.26	-13.2	5.8	5.4	4.94	6.95	6.42	6.09	0.08	1.29	"PR02_B04_06"
6	2	5000	6	9510	16.8	1.87	-8.71	5.72	5.58	5.04	6.83	6.25	6.35	0	-0.05	"PR02_B05_06"
6	2	5000	6	17504	-2.76	2.3	-12.14	5.61	5.58	5.04	6.76	6.25	6.35	0	-0.05	"PR02_B05_06"
6	2	5000	6	25018	NA	9.39	-10.82	5.53	5.58	5.04	6.78	6.25	6.35	0	-0.05	"PR02_B05_06"
6	2	5000	6	30698	4.09	2.95	-5.54	5.44	5.58	5.04	6.67	6.25	6.35	0	-0.05	"PR02_B05_06"
6	2	5000	6	36362	19.34	3.53	-4.75	5.43	5.58	5.04	6.6	6.25	6.35	0	-0.05	"PR02_B05_06"
6	2	5000	6	42892	0.64	3.73	-7.92	5.48	5.58	5.04	6.61	6.25	6.35	0	-0.05	"PR02_B05_06"
6	2	5000	6	53052	-29.55	1.67	-18.48	5.76	5.58	5.04	6.86	6.25	6.35	0	-0.05	"PR02_B05_06"
6	3	5000	0	5346	22.44	2.76	-0.79	6.2	5.29	4.88	6.55	5.59	5.45	-0.4	-0.36	"PR03_B01_06"
6	3	5000	0	8610	26.96	1.2	-0.79	6.13	5.29	4.88	6.51	5.59	5.45	-0.4	-0.36	"PR03_B01_06"
6	3	5000	0	12274	-1.92	2.38	-2.38	5.98	5.29	4.88	6.43	5.59	5.45	-0.4	-0.36	"PR03_B01_06"
6	3	5000	0	16806	-22.68	1.27	1.06	6	5.29	4.88	6.46	5.59	5.45	-0.4	-0.36	"PR03_B01_06"
6	3	5000	0	20754	-12.12	2.61	-0.79	5.6	5.29	4.88	6.08	5.59	5.45	-0.4	-0.36	"PR03_B01_06"
6	3	5000	0	25668	-26.41	1.51	-1.06	5.89	5.29	4.88	6.38	5.59	5.45	-0.4	-0.36	"PR03_B01_06"
6	3	5000	0	29484	-9.6	1.99	3.7	5.74	5.29	4.88	6.18	5.59	5.45	-0.4	-0.36	"PR03_B01_06"
6	3	5000	0	33698	-35.67	1.47	1.32	5.71	5.29	4.88	6.19	5.59	5.45	-0.4	-0.36	"PR03_B01_06"
6	3	5000	0	38064	-21.67	1.54	0.26	5.83	5.29	4.88	6.28	5.59	5.45	-0.4	-0.36	"PR03_B01_06"
6	3	5000	0	41926	-24.48	3.27	-0.79	5.73	5.29	4.88	6.14	5.59	5.45	-0.4	-0.36	"PR03_B01_06"
6	3	5000	0	46274	-34.63	1.62	-1.32	5.59	5.29	4.88	6.05	5.59	5.45	-0.4	-0.36	"PR03_B01_06"
6	3	5000	0	50038	-36.29	2.15	0.79	5.41	5.29	4.88	5.87	5.59	5.45	-0.4	-0.36	"PR03_B01_06"
6	3	5000	0	54668	-17.68	1.64	-1.58	5.36	5.29	4.88	5.88	5.59	5.45	-0.4	-0.36	"PR03_B01_06"
6	3	5000	0	58468	-9.46	1.33	0.26	5.02	5.29	4.88	5.39	5.59	5.45	-0.4	-0.36	"PR03_B01_06"
6	3	5000	-2	5714	14.97	1.67	5.02	5.88	5.48	5.24	6.17	5.21	5.44	-0.5	-0.49	"PR03_B02_06"
6	3	5000	-2	10578	24.28	1.64	1.32	5.51	5.48	5.24	5.87	5.21	5.44	-0.5	-0.49	"PR03_B02_06"
6	3	5000	-2	14926	-5.05	2.58	6.86	5.86	5.48	5.24	6.2	5.21	5.44	-0.5	-0.49	"PR03_B02_06"
6	3	5000	-2	19056	4.58	1.28	5.02	5.72	5.48	5.24	5.96	5.21	5.44	-0.5	-0.49	"PR03_B02_06"
6	3	5000	-2	23204	14.13	1.5	7.92	5.5	5.48	5.24	5.83	5.21	5.44	-0.5	-0.49	"PR03_B02_06"
6	3	5000	-2	28468	-27.38	1.98	6.34	5.61	5.48	5.24	5.93	5.21	5.44	-0.5	-0.49	"PR03_B02_06"
6	3	5000	-2	34132	-13.98	1.17	8.45	5.68	5.48	5.24	6.09	5.21	5.44	-0.5	-0.49	"PR03_B02_06"
6	3	5000	-2	39914	-11	1.19	7.13	5.68	5.48	5.24	6.03	5.21	5.44	-0.5	-0.49	"PR03_B02_06"
6	3	5000	-2	44244	-29.83	1.49	4.75	5.64	5.48	5.24	6	5.21	5.44	-0.5	-0.49	"PR03_B02_06"
6	3	5000	-2	49158	-32.21	1.38	3.96	5.62	5.48	5.24	6.05	5.21	5.44	-0.5	-0.49	"PR03_B02_06"
6	3	5000	-2	53338	-10.31	1.57	6.34	5.62	5.48	5.24	5.91	5.21	5.44	-0.5	-0.49	"PR03_B02_06"
6	3	5000	-2	59286	-22.63	1.26	5.02	5.67	5.48	5.24	6.04	5.21	5.44	-0.5	-0.49	"PR03_B02_06"
6	3	5000	2	6444	8.21	1.47	-6.34	5.91	5.62	5.22	6.24	5.47	5.6	-0.78	-0.57	"PR03_B03_06"
6	3	5000	2	11308	-8.58	2.43	-2.38	5.83	5.62	5.22	6.09	5.47	5.6	-0.78	-0.57	"PR03_B03_06"
6	3	5000	2	16456	-27.56	1.59	-4.75	5.97	5.62	5.22	6.3	5.47	5.6	-0.78	-0.57	"PR03_B03_06"
6	3	5000	2	21252	-34.71	1.41	-3.7	6.11	5.62	5.22	6.39	5.47	5.6	-0.78	-0.57	"PR03_B03_06"
6	3	5000	2	26968	-48.35	1.64	-2.64	6.16	5.62	5.22	6.5	5.47	5.6	-0.78	-0.57	"PR03_B03_06"
6	3	5000	2	32096	-45.77	1.68	-4.22	5.75	5.62	5.22	6.15	5.47	5.6	-0.78	-0.57	"PR03_B03_06"
6	3	5000	2	36562	-36.38	1.86	-3.43	5.9	5.62	5.22	6.22	5.47	5.6	-0.78	-0.57	"PR03_B03_06"
6	3	5000	2	41826	-29.68	1.22	-5.54	5.76	5.62	5.22	6.14	5.47	5.6	-0.78	-0.57	"PR03_B03_06"
6	3	5000	2	45824	-40.86	1.35	-2.64	5.71	5.62	5.22	6.09	5.47	5.6	-0.78	-0.57	"PR03_B03_06"
6	3	5000	2	50820	-43.39	2.3	-5.02	5.77	5.62	5.22	6.15	5.47	5.6	-0.78	-0.57	"PR03_B03_06"
6	3	5000	2	56468	-36.91	2.85	-7.92	5.71	5.62	5.22	6.21	5.47	5.6	-0.78	-0.57	"PR03_B03_06"
6	3	5000	4	8328	-23.12	1.71	-6.6	6.17	5.33	5.4	6.48	5.61	5.8	-0.12	-0.58	"PR03_B04_06"
6	3	5000	4	13456	-36.86	3.05	-9.5	5.78	5.33	5.4	6.08	5.61	5.8	-0.12	-0.58	"PR03_B04_06"
6	3	5000	4	18520	-37.8	1.35	-9.5	5.76	5.33	5.4	6.08	5.61	5.8	-0.12	-0.58	"PR03_B04_06"
6	3	5000	4	26300	-65.53	2.54	-16.9	5.89	5.33	5.4	6.33	5.61	5.8	-0.12	-0.58	"PR03_B04_06"
6	3	5000	4	32230	-60.62	1.77	-7.39	5.86	5.33	5.4	6.23	5.61	5.8	-0.12	-0.58	"PR03_B04_06"
6	3	5000	4	38094	-69.31	1.53	-10.03	5.85	5.33	5.4	6.28	5.61	5.8	-0.12	-0.58	"PR03_B04_06"
6	3	5000	4	43558	-45.27	2.42	-6.86	5.56	5.33	5.4	6.02	5.61	5.8	-0.12	-0.58	"PR03_B04_06"
6	3	5000	4	49022	-55.91	1.73	-6.34	5.7	5.33	5.4	6.03	5.61	5.8	-0.12	-0.58	"PR03_B04_06"
6	3	5000	4	55218	NA	86.81	-5.81	5.34	5.33	5.4	5.63	5.61	5.8	-0.12	-0.58	"PR03_B04_06"
6	3	5000	6	7446	7.42	2.05	-7.66	5.85	5.44	5.28	6.26	5.56	5.36	0.23	0.6	"PR03_B05_06"
6	3	5000	6	13174	11.12	2.77	-11.35	5.61	5.44	5.28	6.1	5.56	5.36	0.23	0.6	"PR03_B05_06"
6	3	5000	6	19654	NA	519.6	-16.9	5.05	5.44	5.28	5.35	5.56	5.36	0.23	0.6	"PR03_B05_06"
6	3	5000	6	24436	4.75	2.19	-2.9	5.66	5.44	5.28	6.05	5.56	5.36	0.23	0.6	"PR03_B05_06"
6	3	5000	0	27452	35.14	2.02	1.58	5.65	5.44	5.28	6.02	5.56	5.36	0.23	0.6	"PR03_B05_06"
6	3	5000	0	33550	33.96	1.32	2.11	5.54	5.44	5.28	5.91	5.56	5.36	0.23	0.6	"PR03_B05_06"
6	3	5000	0	38896	28.11	1.61	5.28	5.42	5.44	5.28	5.84	5.56	5.36	0.23	0.6	"PR03_B05_06"
6	3	5000	0	46094	21.25	2.99	4.49	5.47	5.44	5.28	5.97	5.56	5.36	0.23	0.6	"PR03_B05_06"
6	3	5000	0	52322	45.44	1.93	0.53	5.12	5.44	5.28	5.48	5.56	5.36	0.23	0.6	"PR03_B05_06"
6	4	5000	0	5480	-50	1.52	1.32	5.7	5.52	5.24	5.81	5.5	5.11	-0.78	-0.26	"PR04_B01_06"
6	4	5000	0	9160	-53.55	2.22	-0.79	5.81	5.52	5.24	6	5.5	5.11	-0.78	-0.26	"PR04_B01_06"
6	4	5000	0	13040	-49.84	2.65	0	5.74	5.52	5.24	5.93	5.5	5.11	-0.78	-0.26	"PR04_B01_06"
6	4	5000	0	16756	-62.72	2.12	0.26	5.46	5.52	5.24	5.68	5.5	5.11	-0.78	-0.26	"PR04_B01_06"
6	4	5000	0	20486	-57.28	2.35	-1.58	5.37	5.52	5.24	5.57	5.5	5.11	-0.78	-0.26	"PR04_B01_06"
6	4	5000	0	24218	-52.87	1.51	-0.53	5.19	5.52	5.24	5.43	5.5	5.11	-0.78	-0.26	"PR04_B01_06"
6	4	5000	0	27882	-47.92	2.44	-1.58	5.15	5.52	5.24	5.41	5.5	5.11	-0.78	-0.26	"PR04_B01_06"
6	4	5000	0	31298	-57.8	2.32	-1.58	5.45	5.52	5.24	5.56	5.5	5.11	-0.78	-0.26	"PR04_B01_06"
6	4	5000	0	35162	-72.59	1.37	1.85	5.52	5.52	5.24	5.71	5.5	5.11	-0.78	-0.26	"PR04_B01_06"
6	4	5000	0	38626	-74.58	1.63	-1.06	5.85	5.52	5.24	6.11	5.5	5.11	-0.78	-0.26	"PR04_B01_06"
6	4	5000	0	43224	-77.19	1.54	2.64	5.78	5.52	5.24	5.99	5.5	5.11	-0.78	-0.26	"PR04_B01_06"
6	4	5000	0	47488	-53.85	1.68	-1.58	5.5	5.52	5.24	5.83	5.5	5.11	-0.78	-0.26	"PR04_B01_06"
6	4	5000	0	51702	-53.76	1.52	-0.79	5.55	5.52	5.24	5.86	5.5	5.11	-0.78	-0.26	"PR04_B01_06"
6	4	5000	0	56234	-66.39	1.78	-0.53	5.53	5.52	5.24	5.96	5.5	5.11	-0.78	-0.26	"PR04_B01_06"
6	4	5000	0	59766	-57.19	1.56	1.85	5.66	5.52	5.24	6.01	5.5	5.11	-0.78	-0.26	"PR04_B01_06"
6	4	5000	-2	6646	-76.41	3.16	3.96	5.86	5.38	5.67	6.22	5.12	5.49	-1.26	-2.1	"PR04_B02_06"
6	4	5000	-2	12576	NA	334.42	7.13	4.57	5.38	5.67	4.81	5.12	5.49	-1.26	-2.1	"PR04_B02_06"
6	4	5000	-2	17024	-99.68	1.42	4.49	5.96	5.38	5.67	6.17	5.12	5.49	-1.26	-2.1	"PR04_B02_06"
6	4	5000	-2	21904	-104.12	2.68	6.07	6.1	5.38	5.67	6.3	5.12	5.49	-1.26	-2.1	"PR04_B02_06"
6	4	5000	-2	27036	-92.93	3.35	2.9	6.21	5.38	5.67	6.35	5.12	5.49	-1.26	-2.1	"PR04_B02_06"
6	4	5000	-2	31968	-111.33	1.84	5.02	6.05	5.38	5.67	6.2	5.12	5.49	-1.26	-2.1	"PR04_B02_06"
6	4	5000	-2	37098	-87.09	1.98	4.75	5.88	5.38	5.67	6.11	5.12	5.49	-1.26	-2.1	"PR04_B02_06"
6	4	5000	-2	43712	-94.53	1.44	1.85	5.84	5.38	5.67	6.07	5.12	5.49	-1.26	-2.1	"PR04_B02_06"
6	4	5000	-2	48708	-84.92	1.53	7.92	5.89	5.38	5.67	6.11	5.12	5.49	-1.26	-2.1	"PR04_B02_06"
6	4	5000	-2	53988	-94	1.09	1.58	5.83	5.38	5.67	6.18	5.12	5.49	-1.26	-2.1	"PR04_B02_06"
6	4	5000	-2	58486	-91.38	1.15	7.13	5.81	5.38	5.67	6.09	5.12	5.49	-1.26	-2.1	"PR04_B02_06"
6	4	5000	2	5212	3.91	1.85	-2.38	5.9	5.99	5.11	6.05	5.02	5.5	-0.8	-0.46	"PR04_B03_06"
6	4	5000	2	10542	-31.77	1.72	-0.26	6.05	5.99	5.11	6.11	5.02	5.5	-0.8	-0.46	"PR04_B03_06"
6	4	5000	2	15006	-27.58	1.98	-6.34	6.07	5.99	5.11	6.19	5.02	5.5	-0.8	-0.46	"PR04_B03_06"
6	4	5000	2	19870	-30.62	2.87	-7.39	5.93	5.99	5.11	6	5.02	5.5	-0.8	-0.46	"PR04_B03_06"
6	4	5000	2	25666	NA	577.3	-3.96	4.1	5.99	5.11	4.1	5.02	5.5	-0.8	-0.46	"PR04_B03_06"
6	4	5000	2	30616	-46.1	1.88	-4.49	5.97	5.99	5.11	6.11	5.02	5.5	-0.8	-0.46	"PR04_B03_06"
6	4	5000	2	34678	-32.69	1.26	-6.6	6.09	5.99	5.11	6.07	5.02	5.5	-0.8	-0.46	"PR04_B03_06"
6	4	5000	2	39010	-45.8	2	-5.81	6.09	5.99	5.11	6.04	5.02	5.5	-0.8	-0.46	"PR04_B03_06"
6	4	5000	2	43542	NA	421.26	-2.9	5.56	5.99	5.11	5.66	5.02	5.5	-0.8	-0.46	"PR04_B03_06"
6	4	5000	2	49204	-51.83	1.43	-3.43	6.33	5.99	5.11	6.34	5.02	5.5	-0.8	-0.46	"PR04_B03_06"
6	4	5000	2	53270	-50.09	1.3	-6.86	6.24	5.99	5.11	6.28	5.02	5.5	-0.8	-0.46	"PR04_B03_06"
6	4	5000	2	57066	-45.55	1.45	-1.58	6.26	5.99	5.11	6.31	5.02	5.5	-0.8	-0.46	"PR04_B03_06"
6	4	5000	4	5346	-22.63	1.51	-6.34	6	5.68	5.28	6.28	5.6	5.69	-0.46	-0.46	"PR04_B04_06"
6	4	5000	4	10676	-4.88	2.33	-9.5	5.73	5.68	5.28	6.05	5.6	5.69	-0.46	-0.46	"PR04_B04_06"
6	4	5000	4	15424	-34.75	2.24	-4.22	5.82	5.68	5.28	6.02	5.6	5.69	-0.46	-0.46	"PR04_B04_06"
6	4	5000	4	20888	-31.87	2.36	-7.66	6.28	5.68	5.28	6.4	5.6	5.69	-0.46	-0.46	"PR04_B04_06"
6	4	5000	4	26768	-49.6	1.22	-6.86	6.29	5.68	5.28	6.41	5.6	5.69	-0.46	-0.46	"PR04_B04_06"
6	4	5000	4	34164	-47.41	1.69	-12.67	5.87	5.68	5.28	6.22	5.6	5.69	-0.46	-0.46	"PR04_B04_06"
6	4	5000	4	39694	-38.56	2.02	-8.45	5.85	5.68	5.28	6.23	5.6	5.69	-0.46	-0.46	"PR04_B04_06"
6	4	5000	4	45158	-32.22	2.33	-8.18	5.99	5.68	5.28	6.26	5.6	5.69	-0.46	-0.46	"PR04_B04_06"
6	4	5000	4	51306	-38.25	2.92	-9.77	6	5.68	5.28	6.32	5.6	5.69	-0.46	-0.46	"PR04_B04_06"
6	4	5000	4	55368	-46.17	1.38	-7.39	5.72	5.68	5.28	6.01	5.6	5.69	-0.46	-0.46	"PR04_B04_06"
6	4	5000	6	6210	6.92	2.09	-4.22	5.83	5.56	5.24	6.06	5.48	5.75	0.2	0.35	"PR04_B05_06"
6	4	5000	6	11474	0.77	1.79	-9.77	5.97	5.56	5.24	6.21	5.48	5.75	0.2	0.35	"PR04_B05_06"
6	4	5000	6	16890	-14.55	1.51	-8.45	6.08	5.56	5.24	6.29	5.48	5.75	0.2	0.35	"PR04_B05_06"
6	4	5000	6	21770	-3.23	1.79	-9.24	5.91	5.56	5.24	6.21	5.48	5.75	0.2	0.35	"PR04_B05_06"
6	4	5000	6	28432	-9.82	1.64	-16.1	6	5.56	5.24	6.42	5.48	5.75	0.2	0.35	"PR04_B05_06"
6	4	5000	6	33764	-9.61	1.49	-6.07	5.97	5.56	5.24	6.36	5.48	5.75	0.2	0.35	"PR04_B05_06"
6	4	5000	6	39944	-17.59	1.55	-8.18	5.98	5.56	5.24	6.33	5.48	5.75	0.2	0.35	"PR04_B05_06"
6	4	5000	6	44708	-16.4	4.78	-11.62	6.06	5.56	5.24	6.3	5.48	5.75	0.2	0.35	"PR04_B05_06"
6	4	5000	6	53122	-9.7	3.08	-7.66	5.99	5.56	5.24	6.44	5.48	5.75	0.2	0.35	"PR04_B05_06"
6	4	5000	6	57784	-5.97	1.58	-7.66	6.06	5.56	5.24	6.41	5.48	5.75	0.2	0.35	"PR04_B05_06"
7	1	5000	0	6044	13.19	1.81	-0.79	4.81	4.55	4.4	4.81	4.47	4.13	-0.22	-0.6	"PR01_B01_07"
7	1	5000	0	9974	26.81	3.15	-1.06	4.74	4.55	4.4	4.73	4.47	4.13	-0.22	-0.6	"PR01_B01_07"
7	1	5000	0	15372	3.81	2.09	-1.85	4.97	4.55	4.4	4.93	4.47	4.13	-0.22	-0.6	"PR01_B01_07"
7	1	5000	0	22702	9.53	1.77	-1.06	4.74	4.55	4.4	4.7	4.47	4.13	-0.22	-0.6	"PR01_B01_07"
7	1	5000	0	28082	-2.96	1.82	-1.85	4.72	4.55	4.4	4.74	4.47	4.13	-0.22	-0.6	"PR01_B01_07"
7	1	5000	0	34480	15.65	2.76	-1.06	4.59	4.55	4.4	4.51	4.47	4.13	-0.22	-0.6	"PR01_B01_07"
7	1	5000	0	41810	-4.45	2.37	-2.64	4.83	4.55	4.4	4.74	4.47	4.13	-0.22	-0.6	"PR01_B01_07"
7	1	5000	0	46490	-12.6	2.04	-3.43	4.89	4.55	4.4	4.78	4.47	4.13	-0.22	-0.6	"PR01_B01_07"
7	1	5000	0	53422	10.78	2.06	1.06	4.63	4.55	4.4	4.57	4.47	4.13	-0.22	-0.6	"PR01_B01_07"
7	1	5000	0	58034	-4.99	2.76	-1.06	4.55	4.55	4.4	4.49	4.47	4.13	-0.22	-0.6	"PR01_B01_07"
7	1	5000	-2	7794	86.35	1.77	-0.26	4.78	4.79	4.68	4.75	4.49	4.4	0.14	-0.49	"PR01_B02_07"
7	1	5000	-2	15624	76.42	1.61	2.38	4.85	4.79	4.68	4.74	4.49	4.4	0.14	-0.49	"PR01_B02_07"
7	1	5000	-2	25786	46.84	1.61	0.53	5.07	4.79	4.68	4.93	4.49	4.4	0.14	-0.49	"PR01_B02_07"
7	1	5000	-2	34230	30.44	3.13	1.06	4.97	4.79	4.68	4.86	4.49	4.4	0.14	-0.49	"PR01_B02_07"
7	1	5000	-2	42876	9.82	2.23	1.32	4.96	4.79	4.68	4.84	4.49	4.4	0.14	-0.49	"PR01_B02_07"
7	1	5000	-2	49622	40.47	1.69	-0.79	4.69	4.79	4.68	4.65	4.49	4.4	0.14	-0.49	"PR01_B02_07"
7	1	5000	-2	55952	37.18	2.27	0	4.75	4.79	4.68	4.7	4.49	4.4	0.14	-0.49	"PR01_B02_07"
7	1	5000	2	8510	14.94	2.36	-1.58	4.9	4.89	4.58	4.99	4.53	4.34	-0.2	0	"PR01_B03_07"
7	1	5000	2	14790	7.1	3.17	-2.11	4.81	4.89	4.58	4.83	4.53	4.34	-0.2	0	"PR01_B03_07"
7	1	5000	2	20402	-1.26	2.29	-3.17	4.82	4.89	4.58	4.81	4.53	4.34	-0.2	0	"PR01_B03_07"
7	1	5000	2	26000	-9.01	3.51	-1.58	4.96	4.89	4.58	4.94	4.53	4.34	-0.2	0	"PR01_B03_07"
7	1	5000	2	31214	-17.62	3.55	-4.75	4.93	4.89	4.58	4.89	4.53	4.34	-0.2	0	"PR01_B03_07"
7	1	5000	2	37026	8.39	3.54	-2.9	4.81	4.89	4.58	4.86	4.53	4.34	-0.2	0	"PR01_B03_07"
7	1	5000	2	43292	2.98	1.32	-2.9	4.86	4.89	4.58	4.87	4.53	4.34	-0.2	0	"PR01_B03_07"
7	1	5000	2	48488	-0.27	1.61	-3.43	4.96	4.89	4.58	4.9	4.53	4.34	-0.2	0	"PR01_B03_07"
7	1	5000	2	53836	5.34	3.16	-4.22	4.81	4.89	4.58	4.84	4.53	4.34	-0.2	0	"PR01_B03_07"
7	1	5000	4	10208	8.13	1.87	-4.75	4.69	4.54	4.5	4.6	4.35	4.14	-0.44	-0.3	"PR01_B04_07"
7	1	5000	4	17604	18.01	3.39	-7.66	4.7	4.54	4.5	4.65	4.35	4.14	-0.44	-0.3	"PR01_B04_07"
7	1	5000	4	24950	14.14	1.65	-6.86	4.83	4.54	4.5	4.75	4.35	4.14	-0.44	-0.3	"PR01_B04_07"
7	1	5000	4	33896	-13.99	2.28	-7.66	4.86	4.54	4.5	4.71	4.35	4.14	-0.44	-0.3	"PR01_B04_07"
7	1	5000	4	42358	-21.35	3.43	-11.62	4.82	4.54	4.5	4.72	4.35	4.14	-0.44	-0.3	"PR01_B04_07"
7	1	5000	4	52670	-1.89	1.99	-8.45	4.8	4.54	4.5	4.7	4.35	4.14	-0.44	-0.3	"PR01_B04_07"
7	2	5000	0	14320	38.57	2.28	-1.58	4.69	4.81	4.54	4.94	4.6	4.42	0.5	0.04	"PR02_B01_07"
7	2	5000	0	21266	NA	12.14	-1.85	4.62	4.81	4.54	4.81	4.6	4.42	0.5	0.04	"PR02_B01_07"
7	2	5000	0	28712	34.9	3.24	-0.53	4.8	4.81	4.54	4.92	4.6	4.42	0.5	0.04	"PR02_B01_07"
7	2	5000	0	34426	28.92	3.13	-2.11	4.84	4.81	4.54	4.98	4.6	4.42	0.5	0.04	"PR02_B01_07"
7	2	5000	0	40824	24.58	2.21	-3.17	4.67	4.81	4.54	4.8	4.6	4.42	0.5	0.04	"PR02_B01_07"
7	2	5000	0	48420	16.43	3.17	-0.53	4.81	4.81	4.54	5.01	4.6	4.42	0.5	0.04	"PR02_B01_07"
7	2	5000	0	54284	27.37	1.98	-0.53	4.72	4.81	4.54	4.84	4.6	4.42	0.5	0.04	"PR02_B01_07"
7	2	5000	-2	8164	93.12	1.63	0.79	4.8	4.91	4.51	4.92	4.49	4.64	0.9	0.41	"PR02_B02_07"
7	2	5000	-2	13708	93.9	2.64	0.79	5.11	4.91	4.51	5.3	4.49	4.64	0.9	0.41	"PR02_B02_07"
7	2	5000	-2	20522	74.74	2.59	0.53	4.86	4.91	4.51	5.03	4.49	4.64	0.9	0.41	"PR02_B02_07"
7	2	5000	-2	27134	63.34	2.08	2.11	5.07	4.91	4.51	5.23	4.49	4.64	0.9	0.41	"PR02_B02_07"
7	2	5000	-2	38994	78.86	1.38	-1.06	4.7	4.91	4.51	4.91	4.49	4.64	0.9	0.41	"PR02_B02_07"
7	2	5000	-2	47074	74.19	2.82	2.11	4.91	4.91	4.51	5.02	4.49	4.64	0.9	0.41	"PR02_B02_07"
7	2	5000	-2	57336	80.59	1.78	2.64	4.85	4.91	4.51	4.98	4.49	4.64	0.9	0.41	"PR02_B02_07"
7	2	5000	2	11508	-3.05	1.99	-4.22	5.25	4.97	4.64	5.13	4.44	4.82	-0.3	-0.2	"PR02_B03_07"
7	2	5000	2	21452	5.26	2.89	-3.7	5.02	4.97	4.64	4.92	4.44	4.82	-0.3	-0.2	"PR02_B03_07"
7	2	5000	2	31164	-6.15	3.36	-1.85	5.01	4.97	4.64	4.89	4.44	4.82	-0.3	-0.2	"PR02_B03_07"
7	2	5000	2	38494	11.99	1.63	-5.28	4.97	4.97	4.64	4.86	4.44	4.82	-0.3	-0.2	"PR02_B03_07"
7	2	5000	2	50056	-33.54	3.57	-5.02	5.23	4.97	4.64	5.16	4.44	4.82	-0.3	-0.2	"PR02_B03_07"
7	2	5000	2	57050	-19.17	3.16	-6.86	5.18	4.97	4.64	5.13	4.44	4.82	-0.3	-0.2	"PR02_B03_07"
7	2	5000	4	12058	40.67	2.88	-7.13	4.92	4.79	4.69	4.89	4.27	4.49	0.26	-0.1	"PR02_B04_07"
7	2	5000	4	18504	35.36	1.57	-5.02	4.96	4.79	4.69	4.93	4.27	4.49	0.26	-0.1	"PR02_B04_07"
7	2	5000	4	27366	27.44	3.63	-7.39	4.83	4.79	4.69	4.77	4.27	4.49	0.26	-0.1	"PR02_B04_07"
7	2	5000	4	37344	19.22	2.69	-8.71	4.88	4.79	4.69	4.84	4.27	4.49	0.26	-0.1	"PR02_B04_07"
7	2	5000	4	45058	-5.5	7.02	-7.66	4.84	4.79	4.69	4.77	4.27	4.49	0.26	-0.1	"PR02_B04_07"
7	2	5000	4	52052	0.5	2.13	-6.86	4.69	4.79	4.69	4.65	4.27	4.49	0.26	-0.1	"PR02_B04_07"
7	3	5000	0	14722	5.9	1.95	-2.9	5.48	4.95	4.82	4.99	4.33	4.2	-0.44	-0.1	"PR03_B01_07"
7	3	5000	0	22918	4.38	1.91	-1.85	5.44	4.95	4.82	4.93	4.33	4.2	-0.44	-0.1	"PR03_B01_07"
7	3	5000	0	30830	6.62	4.67	-2.38	5.47	4.95	4.82	4.98	4.33	4.2	-0.44	-0.1	"PR03_B01_07"
7	3	5000	0	38692	-9.72	1.64	-3.17	5.34	4.95	4.82	4.87	4.33	4.2	-0.44	-0.1	"PR03_B01_07"
7	3	5000	0	47090	21.35	1.73	-2.64	5.15	4.95	4.82	4.66	4.33	4.2	-0.44	-0.1	"PR03_B01_07"
7	3	5000	-2	10526	25.01	2.53	2.64	5.36	5.35	4.76	5.03	4.54	4.21	-0.51	-0.7	"PR03_B02_07"
7	3	5000	-2	19604	16.37	1.95	3.43	5.44	5.35	4.76	5.05	4.54	4.21	-0.51	-0.7	"PR03_B02_07"
7	3	5000	-2	29200	13.42	4.99	0.26	5.4	5.35	4.76	5.02	4.54	4.21	-0.51	-0.7	"PR03_B02_07"
7	3	5000	-2	41526	18.24	2.25	1.85	5.08	5.35	4.76	4.77	4.54	4.21	-0.51	-0.7	"PR03_B02_07"
7	3	5000	-2	54722	17.39	2.78	2.38	4.93	5.35	4.76	4.64	4.54	4.21	-0.51	-0.7	"PR03_B02_07"
7	3	5000	2	8328	5.23	2.68	-4.49	5.14	5.34	4.89	4.86	4.55	4.19	-0.56	-0.35	"PR03_B03_07"
7	3	5000	2	14856	-1.59	2.87	-6.6	5.19	5.34	4.89	4.93	4.55	4.19	-0.56	-0.35	"PR03_B03_07"
7	3	5000	2	25652	-12.36	4.21	-4.22	5.42	5.34	4.89	5.1	4.55	4.19	-0.56	-0.35	"PR03_B03_07"
7	3	5000	2	38246	-18.98	4.49	-10.3	5.33	5.34	4.89	5.02	4.55	4.19	-0.56	-0.35	"PR03_B03_07"
7	3	5000	2	50838	-24.3	2.13	-5.81	5.28	5.34	4.89	5.05	4.55	4.19	-0.56	-0.35	"PR03_B03_07"
7	3	5000	4	13172	-30.34	2.8	-9.5	5.47	5.01	4.98	5.19	4.72	4.61	-0.93	-0.49	"PR03_B04_07"
7	3	5000	4	43954	-31.67	1.74	-27.46	5.65	5.01	4.98	5.3	4.72	4.61	-0.93	-0.49	"PR03_B04_07"
7	3	5000	4	52950	-32.73	1.72	-15.84	5.51	5.01	4.98	5.13	4.72	4.61	-0.93	-0.49	"PR03_B04_07"
7	4	5000	0	6726	52.13	3.31	-2.11	5.07	5.41	5.08	4.63	4.29	4.47	-0.02	-0.45	"PR04_B01_07"
7	4	5000	0	12772	33.33	2.85	-0.53	5.06	5.41	5.08	4.66	4.29	4.47	-0.02	-0.45	"PR04_B01_07"
7	4	5000	0	22034	12.19	1.38	0	5.21	5.41	5.08	4.75	4.29	4.47	-0.02	-0.45	"PR04_B01_07"
7	4	5000	0	29382	-1.41	2.73	0.53	5.38	5.41	5.08	4.9	4.29	4.47	-0.02	-0.45	"PR04_B01_07"
7	4	5000	0	34612	2.9	1.74	-0.53	5.37	5.41	5.08	4.85	4.29	4.47	-0.02	-0.45	"PR04_B01_07"
7	4	5000	0	40374	23.27	2.3	-1.06	5.26	5.41	5.08	4.8	4.29	4.47	-0.02	-0.45	"PR04_B01_07"
7	4	5000	0	45274	15.4	2.61	0	5.35	5.41	5.08	4.89	4.29	4.47	-0.02	-0.45	"PR04_B01_07"
7	4	5000	0	50820	25.96	2.69	-0.53	5.07	5.41	5.08	4.63	4.29	4.47	-0.02	-0.45	"PR04_B01_07"
7	4	5000	0	55652	18.44	1.82	-1.06	5.01	5.41	5.08	4.53	4.29	4.47	-0.02	-0.45	"PR04_B01_07"
7	4	5000	-2	6430	14.56	2.02	1.58	5.27	5.44	5.01	4.94	4.65	4.41	-1.01	-0.79	"PR04_B02_07"
7	4	5000	-2	12624	10.28	2.8	3.17	5.4	5.44	5.01	5.03	4.65	4.41	-1.01	-0.79	"PR04_B02_07"
7	4	5000	-2	17904	6.31	1.78	-1.06	5.4	5.44	5.01	5.03	4.65	4.41	-1.01	-0.79	"PR04_B02_07"
7	4	5000	-2	24170	9.1	1.69	0.79	5.4	5.44	5.01	4.98	4.65	4.41	-1.01	-0.79	"PR04_B02_07"
7	4	5000	-2	29632	-4.64	2.62	0.53	5.44	5.44	5.01	5.03	4.65	4.41	-1.01	-0.79	"PR04_B02_07"
7	4	5000	-2	34946	12.64	2.7	1.06	5.17	5.44	5.01	4.84	4.65	4.41	-1.01	-0.79	"PR04_B02_07"
7	4	5000	-2	39910	13.7	3.09	2.9	5.34	5.44	5.01	4.95	4.65	4.41	-1.01	-0.79	"PR04_B02_07"
7	4	5000	-2	46890	-4.91	2.02	2.64	5.48	5.44	5.01	5.04	4.65	4.41	-1.01	-0.79	"PR04_B02_07"
7	4	5000	-2	53438	9.85	2.09	0	5.41	5.44	5.01	4.97	4.65	4.41	-1.01	-0.79	"PR04_B02_07"
7	4	5000	2	5410	-33.89	2.06	-2.9	5.21	5.3	4.91	4.82	4.51	4.57	-1.74	-1.55	"PR04_B03_07"
7	4	5000	2	11872	-53.88	4.69	-3.17	5.56	5.3	4.91	5.2	4.51	4.57	-1.74	-1.55	"PR04_B03_07"
7	4	5000	2	18770	-41.23	3.59	-7.39	5.24	5.3	4.91	4.86	4.51	4.57	-1.74	-1.55	"PR04_B03_07"
7	4	5000	2	26300	-78.29	2.94	-8.71	5.44	5.3	4.91	5.09	4.51	4.57	-1.74	-1.55	"PR04_B03_07"
7	4	5000	2	32162	-76.1	2.32	-7.92	5.53	5.3	4.91	5.18	4.51	4.57	-1.74	-1.55	"PR04_B03_07"
7	4	5000	2	39344	-66.1	1.63	-6.86	5.4	5.3	4.91	5.01	4.51	4.57	-1.74	-1.55	"PR04_B03_07"
7	4	5000	2	45874	-84.33	2.84	-4.49	5.43	5.3	4.91	5.08	4.51	4.57	-1.74	-1.55	"PR04_B03_07"
7	4	5000	2	52470	-72.64	5.14	-7.66	5.24	5.3	4.91	4.86	4.51	4.57	-1.74	-1.55	"PR04_B03_07"
7	4	5000	4	7112	14.85	4.39	-5.81	4.98	5.42	5.06	4.68	4.42	4.51	-0.74	-0.48	"PR04_B04_07"
7	4	5000	4	13108	-0.75	2.05	-8.18	5.37	5.42	5.06	5.03	4.42	4.51	-0.74	-0.48	"PR04_B04_07"
7	4	5000	4	18904	-10.29	3.65	-11.35	5.25	5.42	5.06	4.91	4.42	4.51	-0.74	-0.48	"PR04_B04_07"
7	4	5000	4	32712	-16.3	2.54	-39.6	5.32	5.42	5.06	4.99	4.42	4.51	-0.74	-0.48	"PR04_B04_07"
7	4	5000	4	41058	-1.39	1.31	-29.04	5.23	5.42	5.06	4.82	4.42	4.51	-0.74	-0.48	"PR04_B04_07"
7	4	5000	4	51052	-16.83	1.5	-40.39	5.32	5.42	5.06	4.92	4.42	4.51	-0.74	-0.48	"PR04_B04_07"
8	1	5000	0	10058	-2.27	1.39	-2.38	6.07	5.38	5	5.89	5.36	5.04	-0.63	-0.68	"PR01_B01_08"
8	1	5000	0	14856	-16.57	1.62	-1.58	6.09	5.38	5	5.91	5.36	5.04	-0.63	-0.68	"PR01_B01_08"
8	1	5000	0	20520	-35.7	1.73	-1.58	6.1	5.38	5	5.96	5.36	5.04	-0.63	-0.68	"PR01_B01_08"
8	1	5000	0	25268	-27.65	1.42	-0.53	6.21	5.38	5	5.91	5.36	5.04	-0.63	-0.68	"PR01_B01_08"
8	1	5000	0	30532	-13.33	1.54	-1.58	5.84	5.38	5	5.62	5.36	5.04	-0.63	-0.68	"PR01_B01_08"
8	1	5000	0	35062	-25.72	2.13	0	5.99	5.38	5	5.77	5.36	5.04	-0.63	-0.68	"PR01_B01_08"
8	1	5000	0	41408	-29.81	2.28	-1.85	5.85	5.38	5	5.7	5.36	5.04	-0.63	-0.68	"PR01_B01_08"
8	1	5000	0	45208	-31.35	1.22	0.79	5.78	5.38	5	5.65	5.36	5.04	-0.63	-0.68	"PR01_B01_08"
8	1	5000	0	50586	-22.36	1.65	-0.26	6.03	5.38	5	5.76	5.36	5.04	-0.63	-0.68	"PR01_B01_08"
8	1	5000	0	57202	-30.4	1.48	-1.58	5.93	5.38	5	5.71	5.36	5.04	-0.63	-0.68	"PR01_B01_08"
8	1	5000	-2	8260	30.18	2.9	2.9	5.92	5.65	5.17	5.68	5.22	5.04	-0.62	-0.8	"PR01_B02_08"
8	1	5000	-2	15920	13.59	1.37	-0.26	6.33	5.65	5.17	5.97	5.22	5.04	-0.62	-0.8	"PR01_B02_08"
8	1	5000	-2	21518	2.11	1.91	-0.53	6.29	5.65	5.17	5.94	5.22	5.04	-0.62	-0.8	"PR01_B02_08"
8	1	5000	-2	27050	-0.23	1.94	0	6.15	5.65	5.17	5.88	5.22	5.04	-0.62	-0.8	"PR01_B02_08"
8	1	5000	-2	33130	10.75	1.66	-1.58	6.03	5.65	5.17	5.74	5.22	5.04	-0.62	-0.8	"PR01_B02_08"
8	1	5000	-2	38676	0.43	1.75	-0.53	6.24	5.65	5.17	5.91	5.22	5.04	-0.62	-0.8	"PR01_B02_08"
8	1	5000	-2	46338	-1.44	2.71	-1.32	6.21	5.65	5.17	5.8	5.22	5.04	-0.62	-0.8	"PR01_B02_08"
8	1	5000	-2	52004	11.05	2.4	-0.26	6.03	5.65	5.17	5.73	5.22	5.04	-0.62	-0.8	"PR01_B02_08"
8	1	5000	-2	58666	-1.11	1.54	-2.11	6.04	5.65	5.17	5.74	5.22	5.04	-0.62	-0.8	"PR01_B02_08"
8	1	5000	2	7444	-26.88	1.85	-6.34	6.13	5.76	5.31	5.79	5.26	4.85	-0.79	-1.08	"PR01_B03_08"
8	1	5000	2	14904	-53.33	1.88	-10.56	6.27	5.76	5.31	5.92	5.26	4.85	-0.79	-1.08	"PR01_B03_08"
8	1	5000	2	22168	-52.16	1.52	-5.54	6.37	5.76	5.31	5.94	5.26	4.85	-0.79	-1.08	"PR01_B03_08"
8	1	5000	2	29914	-63.38	6.37	-10.3	6.41	5.76	5.31	5.92	5.26	4.85	-0.79	-1.08	"PR01_B03_08"
8	1	5000	2	34560	-49.68	2.49	-6.6	6.11	5.76	5.31	5.66	5.26	4.85	-0.79	-1.08	"PR01_B03_08"
8	1	5000	2	40542	-60.99	1.91	-6.86	6.27	5.76	5.31	5.82	5.26	4.85	-0.79	-1.08	"PR01_B03_08"
8	1	5000	2	46272	-47.42	2.22	-6.86	6.06	5.76	5.31	5.68	5.26	4.85	-0.79	-1.08	"PR01_B03_08"
8	1	5000	2	52936	-66.03	1.79	-10.56	6.27	5.76	5.31	5.84	5.26	4.85	-0.79	-1.08	"PR01_B03_08"
8	1	5000	2	59266	-57.13	1.74	-7.66	6.17	5.76	5.31	5.7	5.26	4.85	-0.79	-1.08	"PR01_B03_08"
8	2	5000	0	6576	28.24	2.55	-3.7	6	5.6	5.27	5.47	4.73	4.91	-0.2	-0.54	"PR02_B01_08"
8	2	5000	0	10024	26.44	2.11	-4.49	5.96	5.6	5.27	5.39	4.73	4.91	-0.2	-0.54	"PR02_B01_08"
8	2	5000	0	15838	7.43	2.43	-2.11	6.37	5.6	5.27	5.6	4.73	4.91	-0.2	-0.54	"PR02_B01_08"
8	2	5000	0	19036	21.32	1.57	-3.17	6.06	5.6	5.27	5.36	4.73	4.91	-0.2	-0.54	"PR02_B01_08"
8	2	5000	0	23484	16.26	2.93	-3.17	6.32	5.6	5.27	5.57	4.73	4.91	-0.2	-0.54	"PR02_B01_08"
8	2	5000	0	28198	-12.85	1.8	-1.58	6.29	5.6	5.27	5.53	4.73	4.91	-0.2	-0.54	"PR02_B01_08"
8	2	5000	0	32578	-10.63	3.26	-1.85	5.98	5.6	5.27	5.29	4.73	4.91	-0.2	-0.54	"PR02_B01_08"
8	2	5000	0	36710	-5.12	1.67	-2.64	6.07	5.6	5.27	5.38	4.73	4.91	-0.2	-0.54	"PR02_B01_08"
8	2	5000	0	40092	3.63	1.52	-0.53	5.98	5.6	5.27	5.33	4.73	4.91	-0.2	-0.54	"PR02_B01_08"
8	2	5000	0	44456	1.74	2.33	-3.43	5.92	5.6	5.27	5.25	4.73	4.91	-0.2	-0.54	"PR02_B01_08"
8	2	5000	0	49054	-9.56	1.62	-1.58	5.97	5.6	5.27	5.36	4.73	4.91	-0.2	-0.54	"PR02_B01_08"
8	2	5000	0	52968	-2.38	1.65	-3.17	5.72	5.6	5.27	5.15	4.73	4.91	-0.2	-0.54	"PR02_B01_08"
8	2	5000	0	56366	-11.69	1.78	-4.22	6.03	5.6	5.27	5.38	4.73	4.91	-0.2	-0.54	"PR02_B01_08"
8	2	5000	-2	7626	31.37	1.8	0	6.19	6	5.39	5.66	5.23	5.09	-0.45	-0.77	"PR02_B02_08"
8	2	5000	-2	12490	24.73	1.54	-0.79	6.12	6	5.39	5.61	5.23	5.09	-0.45	-0.77	"PR02_B02_08"
8	2	5000	-2	16754	19.27	2.09	-1.32	6.13	6	5.39	5.65	5.23	5.09	-0.45	-0.77	"PR02_B02_08"
8	2	5000	-2	22434	16.85	2.19	-1.58	6.22	6	5.39	5.72	5.23	5.09	-0.45	-0.77	"PR02_B02_08"
8	2	5000	-2	26680	11.82	1.47	-2.38	6.06	6	5.39	5.55	5.23	5.09	-0.45	-0.77	"PR02_B02_08"
8	2	5000	-2	31796	-5.75	1.89	-1.32	6.25	6	5.39	5.68	5.23	5.09	-0.45	-0.77	"PR02_B02_08"
8	2	5000	-2	37342	-0.22	1.42	0.53	6.2	6	5.39	5.64	5.23	5.09	-0.45	-0.77	"PR02_B02_08"
8	2	5000	-2	42006	-4.68	1.77	-1.85	6.12	6	5.39	5.59	5.23	5.09	-0.45	-0.77	"PR02_B02_08"
8	2	5000	-2	47802	-19.3	3.06	-1.58	6.32	6	5.39	5.75	5.23	5.09	-0.45	-0.77	"PR02_B02_08"
8	2	5000	-2	53718	-11.63	1.72	-1.06	6.13	6	5.39	5.63	5.23	5.09	-0.45	-0.77	"PR02_B02_08"
8	2	5000	-2	58598	-1.81	1.74	-1.58	6.06	6	5.39	5.53	5.23	5.09	-0.45	-0.77	"PR02_B02_08"
8	2	5000	2	8924	2.19	2.23	-7.39	6.07	5.58	5.09	5.76	5.11	4.89	-0.72	-0.64	"PR02_B03_08"
8	2	5000	2	13388	3.17	2.2	-4.22	5.77	5.58	5.09	5.54	5.11	4.89	-0.72	-0.64	"PR02_B03_08"
8	2	5000	2	19652	-9.41	2.98	-7.39	6.02	5.58	5.09	5.74	5.11	4.89	-0.72	-0.64	"PR02_B03_08"
8	2	5000	2	24316	-11.15	1.63	-8.18	6.06	5.58	5.09	5.79	5.11	4.89	-0.72	-0.64	"PR02_B03_08"
8	2	5000	2	30030	-16.68	1.76	-6.6	6.18	5.58	5.09	5.83	5.11	4.89	-0.72	-0.64	"PR02_B03_08"
8	2	5000	2	35012	-24.05	3.55	-5.81	6.06	5.58	5.09	5.76	5.11	4.89	-0.72	-0.64	"PR02_B03_08"
8	2	5000	2	40540	-8.47	1.85	-6.07	5.86	5.58	5.09	5.66	5.11	4.89	-0.72	-0.64	"PR02_B03_08"
8	2	5000	2	46456	-14.45	4.43	-8.45	6.03	5.58	5.09	5.71	5.11	4.89	-0.72	-0.64	"PR02_B03_08"
8	2	5000	2	51186	-26.29	2.63	-11.88	5.95	5.58	5.09	5.69	5.11	4.89	-0.72	-0.64	"PR02_B03_08"
8	2	5000	2	57264	-22.91	2.73	-11.09	6.02	5.58	5.09	5.7	5.11	4.89	-0.72	-0.64	"PR02_B03_08"
8	3	5000	0	8042	13.16	2.06	-2.11	5.89	5.35	5.15	6	5.53	5.34	-0.3	-0.49	"PR03_B01_08"
8	3	5000	0	11356	17.55	2.99	-3.43	5.78	5.35	5.15	5.95	5.53	5.34	-0.3	-0.49	"PR03_B01_08"
8	3	5000	0	15356	-0.72	1.57	-3.96	5.97	5.35	5.15	6.06	5.53	5.34	-0.3	-0.49	"PR03_B01_08"
8	3	5000	0	19386	-8.11	2.13	-3.17	5.97	5.35	5.15	6.06	5.53	5.34	-0.3	-0.49	"PR03_B01_08"
8	3	5000	0	22918	-20.22	1.48	-1.58	5.7	5.35	5.15	5.81	5.53	5.34	-0.3	-0.49	"PR03_B01_08"
8	3	5000	0	26616	-4.43	1.4	-2.11	5.58	5.35	5.15	5.74	5.53	5.34	-0.3	-0.49	"PR03_B01_08"
8	3	5000	0	29948	-13.01	1.55	-2.9	5.73	5.35	5.15	5.85	5.53	5.34	-0.3	-0.49	"PR03_B01_08"
8	3	5000	0	34578	-19.54	1.75	-2.38	5.96	5.35	5.15	5.99	5.53	5.34	-0.3	-0.49	"PR03_B01_08"
8	3	5000	0	38510	-39.39	1.66	-2.11	5.76	5.35	5.15	5.81	5.53	5.34	-0.3	-0.49	"PR03_B01_08"
8	3	5000	0	42572	-31.45	1.76	-2.11	5.74	5.35	5.15	5.91	5.53	5.34	-0.3	-0.49	"PR03_B01_08"
8	3	5000	0	46704	-21.07	2.38	0	5.43	5.35	5.15	5.56	5.53	5.34	-0.3	-0.49	"PR03_B01_08"
8	3	5000	0	50252	-23.83	2.7	-1.32	5.94	5.35	5.15	6	5.53	5.34	-0.3	-0.49	"PR03_B01_08"
8	3	5000	0	54350	-52.99	1.95	-1.58	5.92	5.35	5.15	5.89	5.53	5.34	-0.3	-0.49	"PR03_B01_08"
8	3	5000	0	58064	-51.74	2.02	-2.38	5.84	5.35	5.15	5.91	5.53	5.34	-0.3	-0.49	"PR03_B01_08"
8	3	5000	-2	6142	50.93	2.58	-1.06	5.93	5.58	5.02	6.06	5.39	5.24	-0.2	-0.16	"PR03_B02_08"
8	3	5000	-2	10274	44.45	2.15	0	5.94	5.58	5.02	6.06	5.39	5.24	-0.2	-0.16	"PR03_B02_08"
8	3	5000	-2	14472	49.12	2.4	-2.38	5.88	5.58	5.02	5.99	5.39	5.24	-0.2	-0.16	"PR03_B02_08"
8	3	5000	-2	18934	31.61	2.3	-1.32	5.94	5.58	5.02	6.1	5.39	5.24	-0.2	-0.16	"PR03_B02_08"
8	3	5000	-2	23732	24.84	1.56	-1.06	5.98	5.58	5.02	6.12	5.39	5.24	-0.2	-0.16	"PR03_B02_08"
8	3	5000	-2	28148	38.72	2.18	0	5.94	5.58	5.02	6.09	5.39	5.24	-0.2	-0.16	"PR03_B02_08"
8	3	5000	-2	32628	44.17	3.36	3.17	5.8	5.58	5.02	6.01	5.39	5.24	-0.2	-0.16	"PR03_B02_08"
8	3	5000	-2	37810	12.3	1.44	1.85	6.06	5.58	5.02	6.19	5.39	5.24	-0.2	-0.16	"PR03_B02_08"
8	3	5000	-2	42256	20.14	2.97	-1.06	6	5.58	5.02	6.14	5.39	5.24	-0.2	-0.16	"PR03_B02_08"
8	3	5000	-2	46170	12.14	1.69	-0.79	5.9	5.58	5.02	6.03	5.39	5.24	-0.2	-0.16	"PR03_B02_08"
8	3	5000	-2	50636	8.24	1.77	0.79	6.01	5.58	5.02	6.21	5.39	5.24	-0.2	-0.16	"PR03_B02_08"
8	3	5000	-2	55000	19.35	1.49	-1.58	5.9	5.58	5.02	6	5.39	5.24	-0.2	-0.16	"PR03_B02_08"
8	3	5000	-2	59864	17.59	1.83	-2.11	5.78	5.58	5.02	5.87	5.39	5.24	-0.2	-0.16	"PR03_B02_08"
8	3	5000	2	5776	-11.06	1.61	-7.66	5.96	5.62	5.16	6.07	5.24	5.52	-0.36	-0.48	"PR03_B03_08"
8	3	5000	2	11772	-30.16	1.18	-10.03	6.12	5.62	5.16	6.26	5.24	5.52	-0.36	-0.48	"PR03_B03_08"
8	3	5000	2	16972	-33.69	2.72	-8.18	6.15	5.62	5.16	6.3	5.24	5.52	-0.36	-0.48	"PR03_B03_08"
8	3	5000	2	20618	-33.88	4.69	-7.13	5.97	5.62	5.16	6.14	5.24	5.52	-0.36	-0.48	"PR03_B03_08"
8	3	5000	2	24734	-42.72	1.6	-4.75	5.99	5.62	5.16	6.19	5.24	5.52	-0.36	-0.48	"PR03_B03_08"
8	3	5000	2	28984	-40.72	1.88	-6.34	5.94	5.62	5.16	6.11	5.24	5.52	-0.36	-0.48	"PR03_B03_08"
8	3	5000	2	33196	-46.3	2.99	-8.45	6.01	5.62	5.16	6.2	5.24	5.52	-0.36	-0.48	"PR03_B03_08"
8	3	5000	2	36796	-28.38	3.51	-5.81	5.63	5.62	5.16	5.8	5.24	5.52	-0.36	-0.48	"PR03_B03_08"
8	3	5000	2	41210	-31.1	2.17	-8.45	5.92	5.62	5.16	6.08	5.24	5.52	-0.36	-0.48	"PR03_B03_08"
8	3	5000	2	46122	-39.11	5.33	-6.86	6.07	5.62	5.16	6.19	5.24	5.52	-0.36	-0.48	"PR03_B03_08"
8	3	5000	2	51852	-39.34	1.39	-6.34	6.17	5.62	5.16	6.32	5.24	5.52	-0.36	-0.48	"PR03_B03_08"
8	3	5000	2	56784	-38.64	2.29	-8.18	5.9	5.62	5.16	6.03	5.24	5.52	-0.36	-0.48	"PR03_B03_08"
8	4	5000	0	5776	10.79	2.62	-2.64	6.06	6.34	5.74	5.81	5.47	5.54	-0.13	-1.08	"PR04_B01_08"
8	4	5000	0	9208	11.27	3.01	-2.9	6.19	6.34	5.74	5.87	5.47	5.54	-0.13	-1.08	"PR04_B01_08"
8	4	5000	0	13272	-16.48	1.68	-4.22	6.28	6.34	5.74	5.97	5.47	5.54	-0.13	-1.08	"PR04_B01_08"
8	4	5000	0	16852	-20.68	1.68	-5.81	6.29	6.34	5.74	5.93	5.47	5.54	-0.13	-1.08	"PR04_B01_08"
8	4	5000	0	20802	-17.34	2.47	-3.43	6.14	6.34	5.74	5.86	5.47	5.54	-0.13	-1.08	"PR04_B01_08"
8	4	5000	0	24898	-16.14	3.52	-2.11	6.3	6.34	5.74	6.02	5.47	5.54	-0.13	-1.08	"PR04_B01_08"
8	4	5000	0	28630	-21.5	1.45	-2.38	6.21	6.34	5.74	5.85	5.47	5.54	-0.13	-1.08	"PR04_B01_08"
8	4	5000	0	33028	-30.61	2.07	-3.17	6.22	6.34	5.74	5.92	5.47	5.54	-0.13	-1.08	"PR04_B01_08"
8	4	5000	0	36694	-15.86	1.93	-2.11	6.13	6.34	5.74	5.81	5.47	5.54	-0.13	-1.08	"PR04_B01_08"
8	4	5000	0	40424	-18.44	1.67	-3.7	6.17	6.34	5.74	5.83	5.47	5.54	-0.13	-1.08	"PR04_B01_08"
8	4	5000	0	43574	-16.05	2.07	-5.28	6.03	6.34	5.74	5.72	5.47	5.54	-0.13	-1.08	"PR04_B01_08"
8	4	5000	0	47420	-27.96	1.9	-1.85	6.24	6.34	5.74	5.89	5.47	5.54	-0.13	-1.08	"PR04_B01_08"
8	4	5000	0	50770	-33.84	1.73	-4.22	6.3	6.34	5.74	5.93	5.47	5.54	-0.13	-1.08	"PR04_B01_08"
8	4	5000	0	54918	-34.95	2.24	-3.43	6.32	6.34	5.74	5.99	5.47	5.54	-0.13	-1.08	"PR04_B01_08"
8	4	5000	0	58048	-30.71	1.96	-4.49	6.12	6.34	5.74	5.76	5.47	5.54	-0.13	-1.08	"PR04_B01_08"
8	4	5000	-2	5712	0.6	1.39	-1.32	6.11	5.78	5.45	6.04	5.49	5.33	-0.67	-1.25	"PR04_B02_08"
8	4	5000	-2	10324	13.71	2.99	-3.43	6.01	5.78	5.45	5.94	5.49	5.33	-0.67	-1.25	"PR04_B02_08"
8	4	5000	-2	15138	-0.1	2.5	-0.79	6.2	5.78	5.45	6.1	5.49	5.33	-0.67	-1.25	"PR04_B02_08"
8	4	5000	-2	20736	-15.62	1.5	0.26	6.36	5.78	5.45	6.18	5.49	5.33	-0.67	-1.25	"PR04_B02_08"
8	4	5000	-2	26200	-5.11	3.31	0	6.25	5.78	5.45	6.11	5.49	5.33	-0.67	-1.25	"PR04_B02_08"
8	4	5000	-2	30230	-5.12	1.64	-1.32	6.14	5.78	5.45	6.05	5.49	5.33	-0.67	-1.25	"PR04_B02_08"
8	4	5000	-2	34378	4.26	1.41	-3.17	6.19	5.78	5.45	6.04	5.49	5.33	-0.67	-1.25	"PR04_B02_08"
8	4	5000	-2	38644	-6.44	1.79	-1.58	6.12	5.78	5.45	5.97	5.49	5.33	-0.67	-1.25	"PR04_B02_08"
8	4	5000	-2	43024	-4.58	1.35	0.26	6.07	5.78	5.45	6	5.49	5.33	-0.67	-1.25	"PR04_B02_08"
8	4	5000	-2	47204	-12.02	1.49	-0.26	6.06	5.78	5.45	5.99	5.49	5.33	-0.67	-1.25	"PR04_B02_08"
8	4	5000	-2	51202	-7.25	2.8	-4.49	6.01	5.78	5.45	5.84	5.49	5.33	-0.67	-1.25	"PR04_B02_08"
8	4	5000	-2	56132	-28.05	1.43	-1.32	6.02	5.78	5.45	5.87	5.49	5.33	-0.67	-1.25	"PR04_B02_08"
8	4	5000	2	6410	-15.97	3.33	-11.35	6.02	5.4	5.35	5.94	5.31	5.47	-1.1	-1.07	"PR04_B03_08"
8	4	5000	2	12272	-18.92	1.76	-7.13	6.18	5.4	5.35	6.02	5.31	5.47	-1.1	-1.07	"PR04_B03_08"
8	4	5000	2	18186	-28.39	1.8	-12.41	6.27	5.4	5.35	6.1	5.31	5.47	-1.1	-1.07	"PR04_B03_08"
8	4	5000	2	23850	-33.63	2.01	-9.24	6.24	5.4	5.35	6.03	5.31	5.47	-1.1	-1.07	"PR04_B03_08"
8	4	5000	2	29646	-51.32	1.53	-11.09	6.27	5.4	5.35	6.01	5.31	5.47	-1.1	-1.07	"PR04_B03_08"
8	4	5000	2	35844	-37.66	3.76	-11.09	6.31	5.4	5.35	6.09	5.31	5.47	-1.1	-1.07	"PR04_B03_08"
8	4	5000	2	41042	-20.19	1.9	-4.49	5.86	5.4	5.35	5.8	5.31	5.47	-1.1	-1.07	"PR04_B03_08"
8	4	5000	2	45656	-41.39	3.56	-10.3	5.9	5.4	5.35	5.73	5.31	5.47	-1.1	-1.07	"PR04_B03_08"
8	4	5000	2	51252	-63.52	2.15	-12.94	5.92	5.4	5.35	5.77	5.31	5.47	-1.1	-1.07	"PR04_B03_08"
8	4	5000	2	56898	-48.07	1.91	-13.46	5.98	5.4	5.35	5.78	5.31	5.47	-1.1	-1.07	"PR04_B03_08"
9	1	5000	0	8722	-57.87	1.52	-15.05	4.99	5.01	4.76	5.06	4.75	4.44	-1.21	-1.5	"PR01_B01_09"
9	1	5000	0	14302	-53.94	2.22	-11.62	5.22	5.01	4.76	5.25	4.75	4.44	-1.21	-1.5	"PR01_B01_09"
9	1	5000	0	18682	-63.08	1.38	-17.16	5.29	5.01	4.76	5.28	4.75	4.44	-1.21	-1.5	"PR01_B01_09"
9	1	5000	0	23198	-46.8	2.34	-12.67	5.21	5.01	4.76	5.2	4.75	4.44	-1.21	-1.5	"PR01_B01_09"
9	1	5000	0	28328	-65.44	1.76	-10.82	5.11	5.01	4.76	5.11	4.75	4.44	-1.21	-1.5	"PR01_B01_09"
9	1	5000	0	34126	-65.15	2.92	-8.45	5.02	5.01	4.76	4.93	4.75	4.44	-1.21	-1.5	"PR01_B01_09"
9	1	5000	0	38856	-91.81	1.55	-9.24	5.27	5.01	4.76	5.22	4.75	4.44	-1.21	-1.5	"PR01_B01_09"
9	1	5000	0	42990	-71.38	1.98	-8.71	5.07	5.01	4.76	5.03	4.75	4.44	-1.21	-1.5	"PR01_B01_09"
9	1	5000	0	46688	-79.26	2.94	-7.92	5.14	5.01	4.76	5.14	4.75	4.44	-1.21	-1.5	"PR01_B01_09"
9	1	5000	0	51418	-83.39	1.89	-7.66	5.11	5.01	4.76	5.1	4.75	4.44	-1.21	-1.5	"PR01_B01_09"
9	1	5000	0	56482	-79.42	3.38	-7.92	5.14	5.01	4.76	5.02	4.75	4.44	-1.21	-1.5	"PR01_B01_09"
9	1	5000	0	59664	-85.74	2	-7.13	5.15	5.01	4.76	5.06	4.75	4.44	-1.21	-1.5	"PR01_B01_09"
9	1	5000	-2	7794	-17.32	2.03	-7.66	5.02	4.9	4.67	5.04	4.78	4.46	-2.1	-2.3	"PR01_B02_09"
9	1	5000	-2	12058	-55.21	2.23	-7.66	5.26	4.9	4.67	5.22	4.78	4.46	-2.1	-2.3	"PR01_B02_09"
9	1	5000	-2	19436	-76.91	1.95	-7.39	5.21	4.9	4.67	5.07	4.78	4.46	-2.1	-2.3	"PR01_B02_09"
9	1	5000	-2	27100	-46.73	2	-7.66	5.09	4.9	4.67	5.08	4.78	4.46	-2.1	-2.3	"PR01_B02_09"
9	1	5000	-2	33164	-78.99	4.3	-4.75	5.4	4.9	4.67	5.22	4.78	4.46	-2.1	-2.3	"PR01_B02_09"
9	1	5000	-2	39426	-94.81	2.91	-8.18	5.07	4.9	4.67	4.92	4.78	4.46	-2.1	-2.3	"PR01_B02_09"
9	1	5000	-2	46824	-95.28	1.68	-7.66	5.49	4.9	4.67	5.43	4.78	4.46	-2.1	-2.3	"PR01_B02_09"
9	1	5000	-2	52088	-126.37	2.75	-5.81	5.14	4.9	4.67	4.8	4.78	4.46	-2.1	-2.3	"PR01_B02_09"
9	1	5000	-2	59616	-106.62	3.54	-6.07	5.17	4.9	4.67	4.93	4.78	4.46	-2.1	-2.3	"PR01_B02_09"
9	1	5000	2	15054	-93.8	2.67	-86.07	5.1	5.1	4.8	5.1	4.57	4.62	-0.89	-0.18	"PR01_B03_09"
9	1	5000	2	29048	-99.55	2.74	-81.04	5.44	5.1	4.8	5.54	4.57	4.62	-0.89	-0.18	"PR01_B03_09"
9	1	5000	2	43290	-100.14	4.25	-97.16	5.32	5.1	4.8	5.45	4.57	4.62	-0.89	-0.18	"PR01_B03_09"
9	1	5000	2	59816	-86.76	1.28	-103.23	5.6	5.1	4.8	5.68	4.57	4.62	-0.89	-0.18	"PR01_B03_09"
9	2	5000	0	9040	-40.43	2.06	-23.5	4.87	4.96	4.27	4.66	3.9	3.78	-0.37	-1.27	"PR02_B01_09"
9	2	5000	0	14886	-28.63	1.61	-10.03	4.9	4.96	4.27	4.68	3.9	3.78	-0.37	-1.27	"PR02_B01_09"
9	2	5000	0	19484	-23.41	1.59	-13.46	4.66	4.96	4.27	4.39	3.9	3.78	-0.37	-1.27	"PR02_B01_09"
9	2	5000	0	26462	-28.24	5.2	-20.33	4.36	4.96	4.27	4.1	3.9	3.78	-0.37	-1.27	"PR02_B01_09"
9	2	5000	0	31362	-36.31	2.39	-16.9	4.49	4.96	4.27	4.17	3.9	3.78	-0.37	-1.27	"PR02_B01_09"
9	2	5000	0	36490	-35.65	2.1	-17.16	4.72	4.96	4.27	4.47	3.9	3.78	-0.37	-1.27	"PR02_B01_09"
9	2	5000	0	42936	-47.28	2.48	-19.01	4.45	4.96	4.27	4.21	3.9	3.78	-0.37	-1.27	"PR02_B01_09"
9	2	5000	0	50566	-59.79	2.59	-22.18	4.58	4.96	4.27	4.18	3.9	3.78	-0.37	-1.27	"PR02_B01_09"
9	2	5000	0	56896	-59.92	3.03	-26.4	4.71	4.96	4.27	4.36	3.9	3.78	-0.37	-1.27	"PR02_B01_09"
9	2	5000	-2	5860	48.03	2.6	-10.03	4.72	5.2	4.54	4.67	4.61	4.24	-0.23	-0.22	"PR02_B02_09"
9	2	5000	-2	13006	28.44	2.14	-7.39	5.02	5.2	4.54	4.74	4.61	4.24	-0.23	-0.22	"PR02_B02_09"
9	2	5000	-2	17620	38.42	3.25	-6.86	4.89	5.2	4.54	4.64	4.61	4.24	-0.23	-0.22	"PR02_B02_09"
9	2	5000	-2	22686	15.43	6.42	-8.45	4.88	5.2	4.54	4.69	4.61	4.24	-0.23	-0.22	"PR02_B02_09"
9	2	5000	-2	29182	5.96	1.98	-7.39	5.18	5.2	4.54	5.07	4.61	4.24	-0.23	-0.22	"PR02_B02_09"
9	2	5000	-2	37144	9.9	3.37	-7.92	5.03	5.2	4.54	4.76	4.61	4.24	-0.23	-0.22	"PR02_B02_09"
9	2	5000	-2	45290	2.61	2.2	-7.92	4.78	5.2	4.54	4.57	4.61	4.24	-0.23	-0.22	"PR02_B02_09"
9	2	5000	-2	51736	-23.17	2.94	-6.86	4.95	5.2	4.54	4.72	4.61	4.24	-0.23	-0.22	"PR02_B02_09"
9	2	5000	-2	57950	17.58	2.36	-8.98	4.97	5.2	4.54	4.79	4.61	4.24	-0.23	-0.22	"PR02_B02_09"
9	2	5000	2	21616	-123.34	1.38	-115.37	5.3	5.12	4.72	5.15	4.42	3.96	-0.3	-1.64	"PR02_B03_09"
9	2	5000	2	39474	-152.23	2.06	-117.74	5.32	5.12	4.72	5.23	4.42	3.96	-0.3	-1.64	"PR02_B03_09"
9	2	5000	2	54400	-165.12	1.51	-101.12	5.34	5.12	4.72	5.26	4.42	3.96	-0.3	-1.64	"PR02_B03_09"
9	3	5000	0	9172	12.73	1.15	-17.95	5.01	4.75	4.43	5.16	4.51	4.52	0.55	-0.11	"PR03_B01_09"
9	3	5000	0	14418	5.48	1.34	-13.73	4.96	4.75	4.43	5.01	4.51	4.52	0.55	-0.11	"PR03_B01_09"
9	3	5000	0	19468	9.74	4.8	-13.2	4.82	4.75	4.43	4.72	4.51	4.52	0.55	-0.11	"PR03_B01_09"
9	3	5000	0	23982	-9.85	1.62	-12.14	4.97	4.75	4.43	5.05	4.51	4.52	0.55	-0.11	"PR03_B01_09"
9	3	5000	0	27880	14.75	1.86	-11.35	4.8	4.75	4.43	4.93	4.51	4.52	0.55	-0.11	"PR03_B01_09"
9	3	5000	0	32130	18.75	1.25	-10.82	4.58	4.75	4.43	4.62	4.51	4.52	0.55	-0.11	"PR03_B01_09"
9	3	5000	0	36260	18.85	2.46	-13.2	4.18	4.75	4.43	4.41	4.51	4.52	0.55	-0.11	"PR03_B01_09"
9	3	5000	0	39790	5.39	1.49	-9.77	4.86	4.75	4.43	4.89	4.51	4.52	0.55	-0.11	"PR03_B01_09"
9	3	5000	0	43772	-13.19	3.09	-6.6	4.91	4.75	4.43	4.91	4.51	4.52	0.55	-0.11	"PR03_B01_09"
9	3	5000	0	47038	-19.32	1.89	-8.71	4.41	4.75	4.43	4.55	4.51	4.52	0.55	-0.11	"PR03_B01_09"
9	3	5000	0	50700	-14.26	2.08	-7.13	4.84	4.75	4.43	4.99	4.51	4.52	0.55	-0.11	"PR03_B01_09"
9	3	5000	0	54100	-8.13	2.73	-6.34	4.86	4.75	4.43	4.94	4.51	4.52	0.55	-0.11	"PR03_B01_09"
9	3	5000	0	57814	-14.37	1.32	-6.07	4.96	4.75	4.43	5.01	4.51	4.52	0.55	-0.11	"PR03_B01_09"
9	3	5000	-2	6044	100.89	2.37	-6.07	5.08	4.91	4.64	4.99	4.61	4.31	1.13	0.46	"PR03_B02_09"
9	3	5000	-2	11772	116.33	1.98	-7.39	5.34	4.91	4.64	5.05	4.61	4.31	1.13	0.46	"PR03_B02_09"
9	3	5000	-2	16620	111.82	1.57	-7.66	5.23	4.91	4.64	4.79	4.61	4.31	1.13	0.46	"PR03_B02_09"
9	3	5000	-2	22100	99.95	4.69	-7.13	5.09	4.91	4.64	4.17	4.61	4.31	1.13	0.46	"PR03_B02_09"
9	3	5000	-2	26564	88.27	1.63	-6.86	5.24	4.91	4.64	4.9	4.61	4.31	1.13	0.46	"PR03_B02_09"
9	3	5000	-2	32310	58.29	3.59	-6.6	4.96	4.91	4.64	4.72	4.61	4.31	1.13	0.46	"PR03_B02_09"
9	3	5000	-2	37592	67.09	1.59	-5.81	5.03	4.91	4.64	4.84	4.61	4.31	1.13	0.46	"PR03_B02_09"
9	3	5000	-2	43006	69.75	1.7	-8.71	4.75	4.91	4.64	4.6	4.61	4.31	1.13	0.46	"PR03_B02_09"
9	3	5000	-2	48422	42.77	2.4	-8.45	5.26	4.91	4.64	4.97	4.61	4.31	1.13	0.46	"PR03_B02_09"
9	3	5000	-2	55034	41.88	3.44	-11.62	5.19	4.91	4.64	4.82	4.61	4.31	1.13	0.46	"PR03_B02_09"
9	3	5000	2	10522	150.23	1.9	-43.03	4.76	4.94	4.63	4.98	4.57	4.34	2.18	1.77	"PR03_B03_09"
9	3	5000	2	23234	82.73	2.08	-80.78	5.22	4.94	4.63	5.39	4.57	4.34	2.18	1.77	"PR03_B03_09"
9	3	5000	2	36310	95.64	2.45	-77.08	5.16	4.94	4.63	5.49	4.57	4.34	2.18	1.77	"PR03_B03_09"
9	3	5000	2	48972	74.52	2.01	-74.18	5.14	4.94	4.63	5.28	4.57	4.34	2.18	1.77	"PR03_B03_09"
9	4	5000	0	6694	26.06	3.16	-12.41	4.89	4.81	4.5	4.71	4.3	4.26	-0.21	-0.3	"PR04_B01_09"
9	4	5000	0	11174	14.21	1.76	-15.31	4.85	4.81	4.5	4.61	4.3	4.26	-0.21	-0.3	"PR04_B01_09"
9	4	5000	0	17138	15.75	2.87	-14.78	4.24	4.81	4.5	4.2	4.3	4.26	-0.21	-0.3	"PR04_B01_09"
9	4	5000	0	23934	0.61	2.29	-16.1	4.31	4.81	4.5	4.17	4.3	4.26	-0.21	-0.3	"PR04_B01_09"
9	4	5000	0	29132	-16.65	4.93	-12.67	4.09	4.81	4.5	3.92	4.3	4.26	-0.21	-0.3	"PR04_B01_09"
9	4	5000	0	34278	-76.28	1.54	-15.31	4.83	4.81	4.5	4.73	4.3	4.26	-0.21	-0.3	"PR04_B01_09"
9	4	5000	0	41608	-67.72	1.54	-22.7	4.68	4.81	4.5	4.57	4.3	4.26	-0.21	-0.3	"PR04_B01_09"
9	4	5000	0	49338	-67.53	2.39	-30.89	4.77	4.81	4.5	4.69	4.3	4.26	-0.21	-0.3	"PR04_B01_09"
9	4	5000	0	59398	-60.57	1.78	-36.96	4.8	4.81	4.5	4.63	4.3	4.26	-0.21	-0.3	"PR04_B01_09"
9	4	5000	-2	6562	51.69	1.98	-8.98	4.82	5.1	4.59	4.74	4.24	4.22	0.32	-0.31	"PR04_B02_09"
9	4	5000	-2	12092	27.45	2.04	-10.56	5.22	5.1	4.59	5.06	4.24	4.22	0.32	-0.31	"PR04_B02_09"
9	4	5000	-2	17938	35.63	2.43	-8.98	5.11	5.1	4.59	4.98	4.24	4.22	0.32	-0.31	"PR04_B02_09"
9	4	5000	-2	24734	12.26	3	-9.77	5.19	5.1	4.59	4.69	4.24	4.22	0.32	-0.31	"PR04_B02_09"
9	4	5000	-2	29050	NA	1055.64	-7.13	4.68	5.1	4.59	3.32	4.24	4.22	0.32	-0.31	"PR04_B02_09"
9	4	5000	-2	34646	13.34	2.51	-6.34	5.14	5.1	4.59	4.61	4.24	4.22	0.32	-0.31	"PR04_B02_09"
9	4	5000	-2	41360	-1.08	3.36	-8.98	5.09	5.1	4.59	4.54	4.24	4.22	0.32	-0.31	"PR04_B02_09"
9	4	5000	-2	47822	0.58	2.88	-13.99	4.89	5.1	4.59	4.22	4.24	4.22	0.32	-0.31	"PR04_B02_09"
9	4	5000	-2	54470	-8.39	2.81	-6.86	5.15	5.1	4.59	4.7	4.24	4.22	0.32	-0.31	"PR04_B02_09"
9	4	5000	2	13786	-87.53	2.28	-82.63	5.27	5.28	4.43	4.74	4.38	4.14	-0.35	-0.03	"PR04_B03_09"
9	4	5000	2	24048	-93.43	3.64	-47.52	5.37	5.28	4.43	4.77	4.38	4.14	-0.35	-0.03	"PR04_B03_09"
9	4	5000	2	39324	-119.33	2.5	-87.92	5.17	5.28	4.43	4.74	4.38	4.14	-0.35	-0.03	"PR04_B03_09"
9	4	5000	2	54900	-111.46	4.9	-87.65	5	5.28	4.43	4.54	4.38	4.14	-0.35	-0.03	"PR04_B03_09"
10	1	5000	0	9292	24.9	1.79	-0.26	6.45	6.19	6.04	6.23	5.61	5.41	0.37	0.19	"PR01_B01_10"
10	1	5000	0	15488	23.7	1.35	-1.32	6.53	6.19	6.04	6.33	5.61	5.41	0.37	0.19	"PR01_B01_10"
10	1	5000	0	22020	19.53	3.44	0.53	6.63	6.19	6.04	6.33	5.61	5.41	0.37	0.19	"PR01_B01_10"
10	1	5000	0	27348	NA	822.09	-1.85	5.76	6.19	6.04	5.29	5.61	5.41	0.37	0.19	"PR01_B01_10"
10	1	5000	0	33878	15.27	5.37	-0.53	6.57	6.19	6.04	6.2	5.61	5.41	0.37	0.19	"PR01_B01_10"
10	1	5000	0	39142	NA	691.39	-0.53	5.47	6.19	6.04	5.31	5.61	5.41	0.37	0.19	"PR01_B01_10"
10	1	5000	0	45272	13.36	2.77	0	6.44	6.19	6.04	6.09	5.61	5.41	0.37	0.19	"PR01_B01_10"
10	1	5000	0	52186	18.65	3.95	-3.43	6.23	6.19	6.04	5.86	5.61	5.41	0.37	0.19	"PR01_B01_10"
10	1	5000	0	58250	NA	623.09	-1.06	5.72	6.19	6.04	5.37	5.61	5.41	0.37	0.19	"PR01_B01_10"
10	1	5000	-2	9044	22.2	5.55	3.43	6.45	6.19	5.66	6.29	5.11	5.2	-0.24	0.05	"PR01_B02_10"
10	1	5000	-2	15090	2.64	1.85	4.22	6.57	6.19	5.66	6.36	5.11	5.2	-0.24	0.05	"PR01_B02_10"
10	1	5000	-2	21154	16.86	1.52	8.45	6.39	6.19	5.66	6.23	5.11	5.2	-0.24	0.05	"PR01_B02_10"
10	1	5000	-2	26618	18.43	2.61	5.81	6.36	6.19	5.66	6.18	5.11	5.2	-0.24	0.05	"PR01_B02_10"
10	1	5000	-2	33582	20.31	2.09	10.82	6.43	6.19	5.66	6.21	5.11	5.2	-0.24	0.05	"PR01_B02_10"
10	1	5000	-2	39362	NA	23.76	8.71	6.18	6.19	5.66	6.03	5.11	5.2	-0.24	0.05	"PR01_B02_10"
10	1	5000	-2	46508	-12.74	2.55	6.6	6.47	6.19	5.66	6.28	5.11	5.2	-0.24	0.05	"PR01_B02_10"
10	1	5000	-2	52438	0.49	2.27	4.49	6.37	6.19	5.66	6.14	5.11	5.2	-0.24	0.05	"PR01_B02_10"
10	1	5000	-2	57634	NA	616.89	5.28	5.21	6.19	5.66	5.15	5.11	5.2	-0.24	0.05	"PR01_B02_10"
10	1	5000	2	6660	-19.88	2.59	-2.11	6.38	5.77	5.72	6.24	5.42	5.43	-0.28	-0.06	"PR01_B03_10"
10	1	5000	2	12440	NA	38.76	-2.64	6.21	5.77	5.72	5.97	5.42	5.43	-0.28	-0.06	"PR01_B03_10"
10	1	5000	2	18838	-44.41	3.87	-0.53	6.4	5.77	5.72	6.31	5.42	5.43	-0.28	-0.06	"PR01_B03_10"
10	1	5000	2	24568	-23.77	3.92	1.06	6.38	5.77	5.72	6.26	5.42	5.43	-0.28	-0.06	"PR01_B03_10"
10	1	5000	2	29232	-12.12	3.13	-5.81	6.41	5.77	5.72	6.32	5.42	5.43	-0.28	-0.06	"PR01_B03_10"
10	1	5000	2	36010	-22.52	2.7	-4.22	6.52	5.77	5.72	6.38	5.42	5.43	-0.28	-0.06	"PR01_B03_10"
10	1	5000	2	41074	-32.31	1.69	-7.92	6.32	5.77	5.72	6.14	5.42	5.43	-0.28	-0.06	"PR01_B03_10"
10	1	5000	2	46006	-32.52	2.27	-5.28	6.25	5.77	5.72	6.1	5.42	5.43	-0.28	-0.06	"PR01_B03_10"
10	1	5000	2	52070	-12.93	1.44	-2.9	6.37	5.77	5.72	6.25	5.42	5.43	-0.28	-0.06	"PR01_B03_10"
10	1	5000	2	58932	-25.8	4.75	0.26	6.19	5.77	5.72	6.11	5.42	5.43	-0.28	-0.06	"PR01_B03_10"
10	1	5000	4	8574	-29.26	1.68	-2.9	6.32	6.07	5.75	6.16	5.35	5.16	0.08	0	"PR01_B04_10"
10	1	5000	4	15438	14.93	2.39	-4.49	6.35	6.07	5.75	6.23	5.35	5.16	0.08	0	"PR01_B04_10"
10	1	5000	4	23566	NA	757.98	-6.34	5.92	6.07	5.75	5.57	5.35	5.16	0.08	0	"PR01_B04_10"
10	1	5000	4	29232	4.86	1.51	-8.98	6.07	6.07	5.75	5.93	5.35	5.16	0.08	0	"PR01_B04_10"
10	1	5000	4	34244	-15.08	2.1	-8.98	6.24	6.07	5.75	6.11	5.35	5.16	0.08	0	"PR01_B04_10"
10	1	5000	4	39976	-2.47	1.96	-3.43	6.29	6.07	5.75	6.11	5.35	5.16	0.08	0	"PR01_B04_10"
10	1	5000	4	45604	3.42	1.67	-1.85	6.19	6.07	5.75	6.04	5.35	5.16	0.08	0	"PR01_B04_10"
10	1	5000	4	51654	-15.73	1.77	-2.38	6.42	6.07	5.75	6.24	5.35	5.16	0.08	0	"PR01_B04_10"
10	1	5000	4	57882	-6.13	1.97	-6.34	6.38	6.07	5.75	6.22	5.35	5.16	0.08	0	"PR01_B04_10"
10	1	5000	6	8892	-33.61	2.27	-6.86	6.41	6.01	5.73	6.27	5.7	5.01	-0.3	-0.12	"PR01_B05_10"
10	1	5000	6	16404	-22.16	2.16	-6.6	6.43	6.01	5.73	6.38	5.7	5.01	-0.3	-0.12	"PR01_B05_10"
10	1	5000	6	21668	-11.07	2.24	0	6.33	6.01	5.73	6.21	5.7	5.01	-0.3	-0.12	"PR01_B05_10"
10	1	5000	6	28664	-13.13	1.9	-3.17	6.28	6.01	5.73	6.03	5.7	5.01	-0.3	-0.12	"PR01_B05_10"
10	1	5000	6	35396	-49.36	2.66	-6.86	6.28	6.01	5.73	6.11	5.7	5.01	-0.3	-0.12	"PR01_B05_10"
10	1	5000	6	40458	-38.26	4.23	-6.07	6.27	6.01	5.73	6.1	5.7	5.01	-0.3	-0.12	"PR01_B05_10"
10	1	5000	6	46422	-20.04	2.12	-3.43	6.2	6.01	5.73	5.96	5.7	5.01	-0.3	-0.12	"PR01_B05_10"
10	1	5000	6	52270	NA	1653.32	-5.02	5.69	6.01	5.73	4.43	5.7	5.01	-0.3	-0.12	"PR01_B05_10"
10	1	5000	6	57548	-11.1	4.93	-8.45	6.1	6.01	5.73	5.81	5.7	5.01	-0.3	-0.12	"PR01_B05_10"
10	2	5000	0	6462	25.67	3.31	-0.53	6.09	5.6	5.56	6.01	5.04	5.54	-0.09	0.01	"PR02_B01_10"
10	2	5000	0	10426	28.43	1.82	-3.43	6.25	5.6	5.56	6.13	5.04	5.54	-0.09	0.01	"PR02_B01_10"
10	2	5000	0	15856	NA	11.44	-1.06	6.35	5.6	5.56	6.25	5.04	5.54	-0.09	0.01	"PR02_B01_10"
10	2	5000	0	21270	12.47	2.64	-0.79	6.18	5.6	5.56	6.15	5.04	5.54	-0.09	0.01	"PR02_B01_10"
10	2	5000	0	24852	18.42	1.41	0	6.07	5.6	5.56	5.93	5.04	5.54	-0.09	0.01	"PR02_B01_10"
10	2	5000	0	30666	13.56	2.41	-3.96	6.03	5.6	5.56	5.79	5.04	5.54	-0.09	0.01	"PR02_B01_10"
10	2	5000	0	37528	-1.72	0.96	-3.96	6.44	5.6	5.56	6.4	5.04	5.54	-0.09	0.01	"PR02_B01_10"
10	2	5000	0	43060	-2.97	3.77	0.79	5.99	5.6	5.56	5.88	5.04	5.54	-0.09	0.01	"PR02_B01_10"
10	2	5000	0	48274	15.17	1.71	0.26	5.92	5.6	5.56	5.83	5.04	5.54	-0.09	0.01	"PR02_B01_10"
10	2	5000	0	53254	3.12	2.3	1.58	6.07	5.6	5.56	5.94	5.04	5.54	-0.09	0.01	"PR02_B01_10"
10	2	5000	0	59016	6.35	3.66	-0.53	5.99	5.6	5.56	5.88	5.04	5.54	-0.09	0.01	"PR02_B01_10"
10	2	5000	-2	8212	33.13	2.18	7.39	6.28	5.95	5.39	6.36	5.42	5.06	-0.27	0.06	"PR02_B02_10"
10	2	5000	-2	13390	2.3	3.06	7.13	6.1	5.95	5.39	6.09	5.42	5.06	-0.27	0.06	"PR02_B02_10"
10	2	5000	-2	21522	-1.7	2.55	5.81	6.38	5.95	5.39	6.44	5.42	5.06	-0.27	0.06	"PR02_B02_10"
10	2	5000	-2	27402	7.49	1.9	7.13	5.95	5.95	5.39	5.92	5.42	5.06	-0.27	0.06	"PR02_B02_10"
10	2	5000	-2	33548	6.67	2.77	6.07	6.1	5.95	5.39	6.12	5.42	5.06	-0.27	0.06	"PR02_B02_10"
10	2	5000	-2	39362	17.91	2.09	6.34	6.24	5.95	5.39	6.3	5.42	5.06	-0.27	0.06	"PR02_B02_10"
10	2	5000	-2	46374	NA	319.54	9.5	6.07	5.95	5.39	6.07	5.42	5.06	-0.27	0.06	"PR02_B02_10"
10	2	5000	-2	52372	8.62	1.02	4.75	6.14	5.95	5.39	6.15	5.42	5.06	-0.27	0.06	"PR02_B02_10"
10	2	5000	-2	58218	28.64	2.25	8.98	6.23	5.95	5.39	6.22	5.42	5.06	-0.27	0.06	"PR02_B02_10"
10	2	5000	2	6478	84.06	3.24	-4.75	6.41	5.76	5.71	6.32	5.63	5.57	1.23	1.59	"PR02_B03_10"
10	2	5000	2	13158	89.35	1.57	-0.53	6.43	5.76	5.71	6.4	5.63	5.57	1.23	1.59	"PR02_B03_10"
10	2	5000	2	18904	67.67	3.59	-7.13	6.23	5.76	5.71	6.07	5.63	5.57	1.23	1.59	"PR02_B03_10"
10	2	5000	2	25750	65.98	3.46	-3.17	6.36	5.76	5.71	6.33	5.63	5.57	1.23	1.59	"PR02_B03_10"
10	2	5000	2	30948	51.22	16.6	-1.58	6.38	5.76	5.71	6.32	5.63	5.57	1.23	1.59	"PR02_B03_10"
10	2	5000	2	34962	96.35	3.4	-5.54	6.2	5.76	5.71	6.1	5.63	5.57	1.23	1.59	"PR02_B03_10"
10	2	5000	2	39026	88.23	2.53	-6.07	6.45	5.76	5.71	6.28	5.63	5.57	1.23	1.59	"PR02_B03_10"
10	2	5000	2	44524	79.57	1.46	-2.38	6.27	5.76	5.71	6.05	5.63	5.57	1.23	1.59	"PR02_B03_10"
10	2	5000	2	49522	76.5	2.09	-5.81	6.16	5.76	5.71	5.99	5.63	5.57	1.23	1.59	"PR02_B03_10"
10	2	5000	2	55400	69.92	1.81	-0.53	6.35	5.76	5.71	6.21	5.63	5.57	1.23	1.59	"PR02_B03_10"
10	2	5000	4	8994	-45.53	6.17	-10.03	6.19	5.29	5.45	6.66	5.27	5.23	-0.32	0.07	"PR02_B04_10"
10	2	5000	4	14872	-34.17	3.06	-5.02	5.97	5.29	5.45	6.42	5.27	5.23	-0.32	0.07	"PR02_B04_10"
10	2	5000	4	22452	-50.81	8.09	-6.86	6.23	5.29	5.45	6.63	5.27	5.23	-0.32	0.07	"PR02_B04_10"
10	2	5000	4	27450	-38.22	8.69	-8.18	6.12	5.29	5.45	6.53	5.27	5.23	-0.32	0.07	"PR02_B04_10"
10	2	5000	4	36694	-39.95	3.22	-6.6	6.21	5.29	5.45	6.66	5.27	5.23	-0.32	0.07	"PR02_B04_10"
10	2	5000	4	43174	NA	30.54	-7.66	5.84	5.29	5.45	5.94	5.27	5.23	-0.32	0.07	"PR02_B04_10"
10	2	5000	4	47656	-19.87	5.48	-5.81	5.82	5.29	5.45	6.13	5.27	5.23	-0.32	0.07	"PR02_B04_10"
10	2	5000	4	55368	-37.08	2.77	-7.92	6.04	5.29	5.45	6.39	5.27	5.23	-0.32	0.07	"PR02_B04_10"
10	2	5000	6	8376	-17.98	2.97	-7.66	5.93	5.29	5.22	6.16	5.08	4.85	0.08	0.53	"PR02_B05_10"
10	2	5000	6	15938	-7.54	2.88	-9.24	6.19	5.29	5.22	6.29	5.08	4.85	0.08	0.53	"PR02_B05_10"
10	2	5000	6	24150	-30.45	1.82	-14.26	6.15	5.29	5.22	6.25	5.08	4.85	0.08	0.53	"PR02_B05_10"
10	2	5000	6	31162	-10.51	2.73	-4.75	6.2	5.29	5.22	6.4	5.08	4.85	0.08	0.53	"PR02_B05_10"
10	2	5000	6	37242	0.12	4.35	-10.56	5.94	5.29	5.22	5.92	5.08	4.85	0.08	0.53	"PR02_B05_10"
10	2	5000	6	44174	4.13	2.59	-8.71	6.25	5.29	5.22	6.43	5.08	4.85	0.08	0.53	"PR02_B05_10"
10	2	5000	6	49702	-9.87	2.27	-6.6	5.78	5.29	5.22	5.84	5.08	4.85	0.08	0.53	"PR02_B05_10"
10	2	5000	6	55418	2.06	6.2	-6.6	5.94	5.29	5.22	5.94	5.08	4.85	0.08	0.53	"PR02_B05_10"
10	3	5000	0	8042	7.32	4.27	-2.9	5.35	5.26	4.79	5.78	5.17	4.58	-0.27	-0.2	"PR03_B01_10"
10	3	5000	0	12974	5.35	3.68	0.79	5.37	5.26	4.79	5.77	5.17	4.58	-0.27	-0.2	"PR03_B01_10"
10	3	5000	0	18170	8.2	7.16	1.32	5.27	5.26	4.79	5.59	5.17	4.58	-0.27	-0.2	"PR03_B01_10"
10	3	5000	0	24434	-10.55	5.83	-2.9	5.59	5.26	4.79	5.84	5.17	4.58	-0.27	-0.2	"PR03_B01_10"
10	3	5000	0	30196	-2.18	6.85	-0.53	5.27	5.26	4.79	5.47	5.17	4.58	-0.27	-0.2	"PR03_B01_10"
10	3	5000	0	35810	7.86	2.8	-1.06	5.47	5.26	4.79	5.72	5.17	4.58	-0.27	-0.2	"PR03_B01_10"
10	3	5000	0	40592	11.85	3.06	-0.53	5.4	5.26	4.79	5.64	5.17	4.58	-0.27	-0.2	"PR03_B01_10"
10	3	5000	0	44340	17.67	8.26	-2.64	5.23	5.26	4.79	5.4	5.17	4.58	-0.27	-0.2	"PR03_B01_10"
10	3	5000	0	48738	12.81	3.44	0.26	5.38	5.26	4.79	5.61	5.17	4.58	-0.27	-0.2	"PR03_B01_10"
10	3	5000	0	54884	-15.16	3.21	-5.54	5.51	5.26	4.79	5.71	5.17	4.58	-0.27	-0.2	"PR03_B01_10"
10	3	5000	-2	6280	69.78	3.81	2.11	5.25	5.24	4.78	5.54	5.22	5.04	-0.1	0.22	"PR03_B02_10"
10	3	5000	-2	12042	36.86	3.39	5.81	5.52	5.24	4.78	5.86	5.22	5.04	-0.1	0.22	"PR03_B02_10"
10	3	5000	-2	16858	NA	774.21	10.56	4.83	5.24	4.78	5.27	5.22	5.04	-0.1	0.22	"PR03_B02_10"
10	3	5000	-2	21738	NA	17.47	9.5	5.5	5.24	4.78	5.7	5.22	5.04	-0.1	0.22	"PR03_B02_10"
10	3	5000	-2	29534	19.14	8.38	9.5	5.72	5.24	4.78	6.06	5.22	5.04	-0.1	0.22	"PR03_B02_10"
10	3	5000	-2	35330	30.45	1.9	8.18	5.65	5.24	4.78	5.81	5.22	5.04	-0.1	0.22	"PR03_B02_10"
10	3	5000	-2	40394	38.08	2.4	8.18	5.67	5.24	4.78	5.94	5.22	5.04	-0.1	0.22	"PR03_B02_10"
10	3	5000	-2	47590	25.45	3.76	5.02	5.55	5.24	4.78	5.72	5.22	5.04	-0.1	0.22	"PR03_B02_10"
10	3	5000	-2	53404	NA	651.13	4.22	4.54	5.24	4.78	4.87	5.22	5.04	-0.1	0.22	"PR03_B02_10"
10	3	5000	-2	59984	-1.61	2.66	6.07	5.62	5.24	4.78	5.79	5.22	5.04	-0.1	0.22	"PR03_B02_10"
10	3	5000	2	6460	-36.53	3.72	-8.18	5.61	4.9	4.95	5.76	4.84	4.9	-0.2	-0.13	"PR03_B03_10"
10	3	5000	2	10590	12.5	3.65	-2.9	5.31	4.9	4.95	5.45	4.84	4.9	-0.2	-0.13	"PR03_B03_10"
10	3	5000	2	16188	-25.86	5.9	-5.02	5.84	4.9	4.95	5.95	4.84	4.9	-0.2	-0.13	"PR03_B03_10"
10	3	5000	2	22134	-26.52	1.99	-7.39	5.78	4.9	4.95	5.92	4.84	4.9	-0.2	-0.13	"PR03_B03_10"
10	3	5000	2	28330	-59.62	2.35	-3.96	5.71	4.9	4.95	5.97	4.84	4.9	-0.2	-0.13	"PR03_B03_10"
10	3	5000	2	35778	-47.25	2.88	-6.34	5.77	4.9	4.95	5.98	4.84	4.9	-0.2	-0.13	"PR03_B03_10"
10	3	5000	2	41974	NA	554.68	-2.64	5.32	4.9	4.95	5.5	4.84	4.9	-0.2	-0.13	"PR03_B03_10"
10	3	5000	2	47304	-5.23	3.03	-1.85	5.33	4.9	4.95	5.4	4.84	4.9	-0.2	-0.13	"PR03_B03_10"
10	3	5000	2	55500	-77.7	2.33	-8.45	5.94	4.9	4.95	6.1	4.84	4.9	-0.2	-0.13	"PR03_B03_10"
10	3	5000	4	6394	10.49	3.1	-0.79	5.15	4.72	4.83	5.59	5.1	4.81	0.09	0.34	"PR03_B04_10"
10	3	5000	4	12458	25.72	7.91	-9.5	5.37	4.72	4.83	5.66	5.1	4.81	0.09	0.34	"PR03_B04_10"
10	3	5000	4	19788	-4.42	3	-4.22	5.28	4.72	4.83	5.66	5.1	4.81	0.09	0.34	"PR03_B04_10"
10	3	5000	4	27182	-17.18	1.78	-3.7	5.61	4.72	4.83	5.95	5.1	4.81	0.09	0.34	"PR03_B04_10"
10	3	5000	4	35562	-30.78	4.51	-9.5	5.5	4.72	4.83	5.73	5.1	4.81	0.09	0.34	"PR03_B04_10"
10	3	5000	4	41558	9.32	3.8	-6.86	5.21	4.72	4.83	5.38	5.1	4.81	0.09	0.34	"PR03_B04_10"
10	3	5000	4	47556	NA	480.91	-9.5	4.49	4.72	4.83	4.67	5.1	4.81	0.09	0.34	"PR03_B04_10"
10	3	5000	4	54018	-16.22	2.78	-8.98	5.55	4.72	4.83	5.67	5.1	4.81	0.09	0.34	"PR03_B04_10"
10	3	5000	6	7044	23.76	4.87	-10.56	5.06	3.6	4.54	5.51	4.76	4.7	0.03	0.59	"PR03_B05_10"
10	3	5000	6	13240	20.29	5.67	-8.45	4.77	3.6	4.54	5.22	4.76	4.7	0.03	0.59	"PR03_B05_10"
10	3	5000	6	22052	-16.64	3.27	-7.39	5.29	3.6	4.54	5.65	4.76	4.7	0.03	0.59	"PR03_B05_10"
10	3	5000	6	29248	NA	32.78	-13.46	5.23	3.6	4.54	5.8	4.76	4.7	0.03	0.59	"PR03_B05_10"
10	3	5000	6	35046	-38.35	7.07	-12.14	5.23	3.6	4.54	5.54	4.76	4.7	0.03	0.59	"PR03_B05_10"
10	3	5000	6	40726	-50.72	3.84	-12.14	5.26	3.6	4.54	5.63	4.76	4.7	0.03	0.59	"PR03_B05_10"
10	3	5000	6	50820	-44.79	4.72	-17.95	5.67	3.6	4.54	6.09	4.76	4.7	0.03	0.59	"PR03_B05_10"
10	3	5000	6	56684	-13.83	4.16	-12.41	5.24	3.6	4.54	5.51	4.76	4.7	0.03	0.59	"PR03_B05_10"
10	4	5000	0	5444	NA	467.68	-0.53	4.64	5.03	4.56	4.4	4.28	4.34	0.11	0.21	"PR04_B01_10"
10	4	5000	0	11458	NA	40.32	-1.85	5.56	5.03	4.56	5.07	4.28	4.34	0.11	0.21	"PR04_B01_10"
10	4	5000	0	15788	38.29	1.8	0	5.58	5.03	4.56	5.26	4.28	4.34	0.11	0.21	"PR04_B01_10"
10	4	5000	0	21318	20.6	3.38	-1.58	5.56	5.03	4.56	5.12	4.28	4.34	0.11	0.21	"PR04_B01_10"
10	4	5000	0	25666	27.32	1.85	0.79	5.53	5.03	4.56	5.06	4.28	4.34	0.11	0.21	"PR04_B01_10"
10	4	5000	0	30780	16.91	1.72	-1.06	5.53	5.03	4.56	5.16	4.28	4.34	0.11	0.21	"PR04_B01_10"
10	4	5000	0	36694	24.36	2.89	-5.02	5.4	5.03	4.56	5.05	4.28	4.34	0.11	0.21	"PR04_B01_10"
10	4	5000	0	41108	14.93	1.95	0	5.76	5.03	4.56	5.38	4.28	4.34	0.11	0.21	"PR04_B01_10"
10	4	5000	0	45820	41.37	2.93	-0.53	5.7	5.03	4.56	5.27	4.28	4.34	0.11	0.21	"PR04_B01_10"
10	4	5000	0	50602	42.66	3.84	-0.79	5.35	5.03	4.56	4.93	4.28	4.34	0.11	0.21	"PR04_B01_10"
10	4	5000	0	55616	41.01	1.86	0	5.33	5.03	4.56	4.93	4.28	4.34	0.11	0.21	"PR04_B01_10"
10	4	5000	-2	5578	47.03	2.21	6.86	5.75	5.44	5.19	5.42	4.46	4.7	0.18	-0.14	"PR04_B02_10"
10	4	5000	-2	10390	38.65	5.47	9.5	5.59	5.44	5.19	5.13	4.46	4.7	0.18	-0.14	"PR04_B02_10"
10	4	5000	-2	15522	21.7	1.71	7.66	5.84	5.44	5.19	5.52	4.46	4.7	0.18	-0.14	"PR04_B02_10"
10	4	5000	-2	22386	9.5	7.14	6.07	5.92	5.44	5.19	5.52	4.46	4.7	0.18	-0.14	"PR04_B02_10"
10	4	5000	-2	28148	8.95	2.13	12.94	5.8	5.44	5.19	5.38	4.46	4.7	0.18	-0.14	"PR04_B02_10"
10	4	5000	-2	34096	NA	509.9	10.03	4.78	5.44	5.19	4.35	4.46	4.7	0.18	-0.14	"PR04_B02_10"
10	4	5000	-2	39776	31.61	2.34	6.6	6.01	5.44	5.19	5.74	4.46	4.7	0.18	-0.14	"PR04_B02_10"
10	4	5000	-2	44442	26.9	5.53	3.96	5.69	5.44	5.19	5.28	4.46	4.7	0.18	-0.14	"PR04_B02_10"
10	4	5000	-2	48854	16.36	2.76	6.34	5.92	5.44	5.19	5.51	4.46	4.7	0.18	-0.14	"PR04_B02_10"
10	4	5000	-2	53320	NA	75.31	10.56	5.81	5.44	5.19	5.46	4.46	4.7	0.18	-0.14	"PR04_B02_10"
10	4	5000	-2	58332	22.06	2.05	9.24	5.68	5.44	5.19	5.19	4.46	4.7	0.18	-0.14	"PR04_B02_10"
10	4	5000	2	6742	18.74	3.1	-3.7	5.65	5.58	4.79	5.34	4.82	5.12	0.15	0.57	"PR04_B03_10"
10	4	5000	2	12588	NA	47.25	-7.92	5.48	5.58	4.79	5.05	4.82	5.12	0.15	0.57	"PR04_B03_10"
10	4	5000	2	18038	-1.37	3.04	-6.07	5.98	5.58	4.79	5.61	4.82	5.12	0.15	0.57	"PR04_B03_10"
10	4	5000	2	23566	7.31	2.31	-5.02	5.94	5.58	4.79	5.47	4.82	5.12	0.15	0.57	"PR04_B03_10"
10	4	5000	2	30414	NA	637.7	-9.24	5.1	5.58	4.79	4.78	4.82	5.12	0.15	0.57	"PR04_B03_10"
10	4	5000	2	35494	NA	49.72	-4.75	5.61	5.58	4.79	5.2	4.82	5.12	0.15	0.57	"PR04_B03_10"
10	4	5000	2	40358	1.75	3.71	-4.49	5.7	5.58	4.79	5.28	4.82	5.12	0.15	0.57	"PR04_B03_10"
10	4	5000	2	46438	NA	980.62	-6.6	5.2	5.58	4.79	5.02	4.82	5.12	0.15	0.57	"PR04_B03_10"
10	4	5000	2	52184	-5.43	2.22	-1.85	5.9	5.58	4.79	5.58	4.82	5.12	0.15	0.57	"PR04_B03_10"
10	4	5000	2	57448	21.57	3.83	-9.24	5.58	5.58	4.79	5.16	4.82	5.12	0.15	0.57	"PR04_B03_10"
10	4	5000	4	6812	-32.63	2.99	-5.54	6.1	5.14	5.29	5.84	4.2	4.69	1.07	0.61	"PR04_B04_10"
10	4	5000	4	12006	-14.86	5.02	-3.7	6.08	5.14	5.29	5.69	4.2	4.69	1.07	0.61	"PR04_B04_10"
10	4	5000	4	17070	9.4	2.23	-10.82	6.34	5.14	5.29	6.04	4.2	4.69	1.07	0.61	"PR04_B04_10"
10	4	5000	4	23602	-45.43	4.39	-9.77	6.4	5.14	5.29	6.07	4.2	4.69	1.07	0.61	"PR04_B04_10"
10	4	5000	4	29480	-12.54	1.68	-7.39	6.26	5.14	5.29	5.98	4.2	4.69	1.07	0.61	"PR04_B04_10"
10	4	5000	4	35426	-45.17	5.64	-10.03	6.14	5.14	5.29	5.91	4.2	4.69	1.07	0.61	"PR04_B04_10"
10	4	5000	4	41890	-9.1	6.3	-9.5	5.71	5.14	5.29	5.3	4.2	4.69	1.07	0.61	"PR04_B04_10"
10	4	5000	4	46540	-1.73	6.25	-9.5	5.72	5.14	5.29	5.31	4.2	4.69	1.07	0.61	"PR04_B04_10"
10	4	5000	4	51454	27.12	6.8	-3.7	5.72	5.14	5.29	5.25	4.2	4.69	1.07	0.61	"PR04_B04_10"
10	4	5000	4	56534	-7.17	2.58	-0.26	5.88	5.14	5.29	5.5	4.2	4.69	1.07	0.61	"PR04_B04_10"
10	4	5000	6	6194	-24.46	2.4	-2.11	5.26	5.05	5.17	4.51	4.12	4.28	0.21	0.12	"PR04_B05_10"
10	4	5000	6	10674	-16.73	3.39	-0.53	5.56	5.05	5.17	4.8	4.12	4.28	0.21	0.12	"PR04_B05_10"
10	4	5000	6	15638	NA	10.63	-6.86	5.61	5.05	5.17	4.77	4.12	4.28	0.21	0.12	"PR04_B05_10"
10	4	5000	6	20502	NA	12.49	6.34	5.54	5.05	5.17	4.71	4.12	4.28	0.21	0.12	"PR04_B05_10"
10	4	5000	6	29280	-60.27	4.71	-18.48	5.97	5.05	5.17	5.1	4.12	4.28	0.21	0.12	"PR04_B05_10"
10	4	5000	6	37810	-65.31	8.03	-7.92	5.97	5.05	5.17	5.25	4.12	4.28	0.21	0.12	"PR04_B05_10"
10	4	5000	6	43542	-40.92	8.99	-11.09	5.58	5.05	5.17	5	4.12	4.28	0.21	0.12	"PR04_B05_10"
10	4	5000	6	47672	-113.2	8.19	-0.79	5.54	5.05	5.17	4.9	4.12	4.28	0.21	0.12	"PR04_B05_10"
10	4	5000	6	58364	-43.46	2.03	-14.26	6.38	5.05	5.17	5.76	4.12	4.28	0.21	0.12	"PR04_B05_10"
11	1	5000	0	12740	23.91	1.83	-3.7	6.22	6.32	6.02	5.18	5.11	4.99	-0.01	-0.24	"PR01_B01_11"
11	1	5000	0	21336	17.29	3.22	-3.43	6.34	6.32	6.02	5.33	5.11	4.99	-0.01	-0.24	"PR01_B01_11"
11	1	5000	0	26682	9.35	1.93	-3.96	6.42	6.32	6.02	5.3	5.11	4.99	-0.01	-0.24	"PR01_B01_11"
11	1	5000	0	33096	2.82	2.29	-3.7	6.53	6.32	6.02	5.44	5.11	4.99	-0.01	-0.24	"PR01_B01_11"
11	1	5000	0	42556	12.83	1.38	-3.7	6.54	6.32	6.02	5.41	5.11	4.99	-0.01	-0.24	"PR01_B01_11"
11	1	5000	0	54602	-6.78	1.43	-3.17	6.61	6.32	6.02	5.51	5.11	4.99	-0.01	-0.24	"PR01_B01_11"
11	1	5000	-2	8442	9.69	2.07	-0.26	6.52	6.1	5.94	5.6	5.15	5.08	-0.6	-0.53	"PR01_B02_11"
11	1	5000	-2	16522	25.84	2.17	-4.22	6.17	6.1	5.94	5.18	5.15	5.08	-0.6	-0.53	"PR01_B02_11"
11	1	5000	-2	23800	23.93	4.25	-0.53	6.39	6.1	5.94	5.69	5.15	5.08	-0.6	-0.53	"PR01_B02_11"
11	1	5000	-2	30314	NA	485.39	-2.11	5.98	6.1	5.94	5.64	5.15	5.08	-0.6	-0.53	"PR01_B02_11"
11	1	5000	-2	37628	20.72	2.72	0.53	6.6	6.1	5.94	5.7	5.15	5.08	-0.6	-0.53	"PR01_B02_11"
11	1	5000	-2	42640	45.53	5.11	-2.11	6.27	6.1	5.94	5.34	5.15	5.08	-0.6	-0.53	"PR01_B02_11"
11	1	5000	-2	50288	4.86	4.39	1.06	6.6	6.1	5.94	5.79	5.15	5.08	-0.6	-0.53	"PR01_B02_11"
11	1	5000	-2	59548	7.2	5.08	-0.53	6.46	6.1	5.94	5.58	5.15	5.08	-0.6	-0.53	"PR01_B02_11"
11	1	5000	2	10258	-26.12	1.97	-5.28	6.28	6.04	5.59	5.25	5.09	5.14	-0.41	-0.41	"PR01_B03_11"
11	1	5000	2	17988	-25.8	3.38	-5.28	6.59	6.04	5.59	5.71	5.09	5.14	-0.41	-0.41	"PR01_B03_11"
11	1	5000	2	24184	-13.9	5.21	-4.49	6.29	6.04	5.59	5.38	5.09	5.14	-0.41	-0.41	"PR01_B03_11"
11	1	5000	2	31848	-33.59	1.8	-5.54	6.49	6.04	5.59	5.58	5.09	5.14	-0.41	-0.41	"PR01_B03_11"
11	1	5000	2	39376	-24.92	5.96	-5.28	6.33	6.04	5.59	5.41	5.09	5.14	-0.41	-0.41	"PR01_B03_11"
11	1	5000	2	46574	-46.82	3.84	-2.9	6.69	6.04	5.59	5.78	5.09	5.14	-0.41	-0.41	"PR01_B03_11"
11	1	5000	2	54734	-43.2	1.46	-4.75	6.43	6.04	5.59	5.46	5.09	5.14	-0.41	-0.41	"PR01_B03_11"
11	1	5000	4	11806	-32.65	1.77	-6.34	6.12	6.16	5.99	5.23	4.61	4.74	-0.95	-0.92	"PR01_B04_11"
11	1	5000	4	19270	-39.53	2.99	-5.54	6.1	6.16	5.99	5.15	4.61	4.74	-0.95	-0.92	"PR01_B04_11"
11	1	5000	4	27598	-85.45	2.87	-5.54	6.39	6.16	5.99	5.5	4.61	4.74	-0.95	-0.92	"PR01_B04_11"
11	1	5000	4	35462	NA	907.89	-4.22	5.34	6.16	5.99	5.24	4.61	4.74	-0.95	-0.92	"PR01_B04_11"
11	1	5000	4	43724	-67.31	2.64	-4.75	6.52	6.16	5.99	5.57	4.61	4.74	-0.95	-0.92	"PR01_B04_11"
11	1	5000	4	51920	-68.56	4.2	-4.75	6.52	6.16	5.99	5.7	4.61	4.74	-0.95	-0.92	"PR01_B04_11"
11	1	5000	4	58716	-70.27	2.02	-5.28	6.39	6.16	5.99	5.45	4.61	4.74	-0.95	-0.92	"PR01_B04_11"
11	1	5000	6	9910	NA	10.58	-5.81	6.4	6.12	5.81	5.77	5.17	4.93	-0.32	-0.1	"PR01_B05_11"
11	1	5000	6	18072	-34.71	3.98	-7.66	6.34	6.12	5.81	5.66	5.17	4.93	-0.32	-0.1	"PR01_B05_11"
11	1	5000	6	25900	-50.42	2.02	-3.96	6.31	6.12	5.81	5.61	5.17	4.93	-0.32	-0.1	"PR01_B05_11"
11	1	5000	6	34296	-49.78	2.71	-3.7	6.52	6.12	5.81	5.77	5.17	4.93	-0.32	-0.1	"PR01_B05_11"
11	1	5000	6	42444	-40.71	1.96	-7.92	6.5	6.12	5.81	5.85	5.17	4.93	-0.32	-0.1	"PR01_B05_11"
11	1	5000	6	50236	-40.09	2.76	-5.81	6.45	6.12	5.81	5.62	5.17	4.93	-0.32	-0.1	"PR01_B05_11"
11	1	5000	6	58718	-61.57	1.84	-9.77	6.57	6.12	5.81	5.87	5.17	4.93	-0.32	-0.1	"PR01_B05_11"
11	2	5000	0	9126	14.79	4.46	-3.96	7.22	7.04	7.01	5.26	4.86	4.71	-0.41	-0.38	"PR02_B01_11"
11	2	5000	0	14088	34.68	2.24	-3.17	6.96	7.04	7.01	5.02	4.86	4.71	-0.41	-0.38	"PR02_B01_11"
11	2	5000	0	22768	2.54	1.51	-5.54	7.41	7.04	7.01	5.5	4.86	4.71	-0.41	-0.38	"PR02_B01_11"
11	2	5000	0	29364	10.08	2.1	-5.28	7.47	7.04	7.01	5.42	4.86	4.71	-0.41	-0.38	"PR02_B01_11"
11	2	5000	0	34146	13.71	4.96	-5.28	7.12	7.04	7.01	5.18	4.86	4.71	-0.41	-0.38	"PR02_B01_11"
11	2	5000	0	40542	11.4	3.15	-5.28	7.02	7.04	7.01	5.17	4.86	4.71	-0.41	-0.38	"PR02_B01_11"
11	2	5000	0	49804	11.17	2.27	-4.75	7.45	7.04	7.01	5.47	4.86	4.71	-0.41	-0.38	"PR02_B01_11"
11	2	5000	0	59200	12.41	2.52	-5.54	7.53	7.04	7.01	5.48	4.86	4.71	-0.41	-0.38	"PR02_B01_11"
11	2	5000	-2	6996	41.34	3.33	1.32	7.17	6.99	6.83	5.3	5.12	4.98	-0.66	-0.7	"PR02_B02_11"
11	2	5000	-2	12258	39.16	2.64	1.06	7.27	6.99	6.83	5.44	5.12	4.98	-0.66	-0.7	"PR02_B02_11"
11	2	5000	-2	18740	18.25	3.66	0.26	7.44	6.99	6.83	5.62	5.12	4.98	-0.66	-0.7	"PR02_B02_11"
11	2	5000	-2	25534	11.05	1.45	-1.58	7.57	6.99	6.83	5.66	5.12	4.98	-0.66	-0.7	"PR02_B02_11"
11	2	5000	-2	32646	42.21	6.63	-3.17	7.24	6.99	6.83	5.39	5.12	4.98	-0.66	-0.7	"PR02_B02_11"
11	2	5000	-2	40460	22.44	1.97	-3.7	7.5	6.99	6.83	5.58	5.12	4.98	-0.66	-0.7	"PR02_B02_11"
11	2	5000	-2	47922	-11.17	4.67	-1.06	7.58	6.99	6.83	5.72	5.12	4.98	-0.66	-0.7	"PR02_B02_11"
11	2	5000	-2	57900	-0.87	1.43	-1.85	7.47	6.99	6.83	5.68	5.12	4.98	-0.66	-0.7	"PR02_B02_11"
11	2	5000	2	9260	-13.24	3.19	-3.96	7.42	6.87	6.96	5.54	4.82	4.7	-0.13	0.11	"PR02_B03_11"
11	2	5000	2	15972	-24.08	2.66	-4.22	7.36	6.87	6.96	5.55	4.82	4.7	-0.13	0.11	"PR02_B03_11"
11	2	5000	2	23136	-5.75	2.17	-1.32	7.2	6.87	6.96	5.25	4.82	4.7	-0.13	0.11	"PR02_B03_11"
11	2	5000	2	28198	20.58	3.16	-4.49	7.01	6.87	6.96	5.08	4.82	4.7	-0.13	0.11	"PR02_B03_11"
11	2	5000	2	34014	17.94	6.69	-5.02	6.99	6.87	6.96	4.98	4.82	4.7	-0.13	0.11	"PR02_B03_11"
11	2	5000	2	40544	NA	196.56	-4.22	7.2	6.87	6.96	5.44	4.82	4.7	-0.13	0.11	"PR02_B03_11"
11	2	5000	2	46340	-13.1	2.58	-3.43	7.37	6.87	6.96	5.44	4.82	4.7	-0.13	0.11	"PR02_B03_11"
11	2	5000	2	54004	-6.35	1.79	-4.49	7.35	6.87	6.96	5.34	4.82	4.7	-0.13	0.11	"PR02_B03_11"
11	2	5000	4	7912	-23.24	2.48	-6.6	7.17	6.97	6.82	5.43	4.88	4.82	-0.08	-0.3	"PR02_B04_11"
11	2	5000	4	13506	-26.74	3.17	-5.54	6.76	6.97	6.82	5.09	4.88	4.82	-0.08	-0.3	"PR02_B04_11"
11	2	5000	4	19272	-23.97	3.67	-9.24	7.24	6.97	6.82	5.49	4.88	4.82	-0.08	-0.3	"PR02_B04_11"
11	2	5000	4	28066	-12.44	3.6	-9.24	7.49	6.97	6.82	5.55	4.88	4.82	-0.08	-0.3	"PR02_B04_11"
11	2	5000	4	34612	-18.95	8.51	-10.03	7.35	6.97	6.82	5.44	4.88	4.82	-0.08	-0.3	"PR02_B04_11"
11	2	5000	4	40942	NA	15.44	-7.92	7.21	6.97	6.82	5.35	4.88	4.82	-0.08	-0.3	"PR02_B04_11"
11	2	5000	4	49288	NA	10.59	-8.98	7.57	6.97	6.82	5.67	4.88	4.82	-0.08	-0.3	"PR02_B04_11"
11	2	5000	4	55968	NA	13.41	-8.71	7.29	6.97	6.82	5.45	4.88	4.82	-0.08	-0.3	"PR02_B04_11"
11	2	5000	6	7576	-18.3	3.79	-4.75	7.01	6.78	6.81	5.26	4.95	4.83	-0.04	0.09	"PR02_B05_11"
11	2	5000	6	16570	-44.57	8.76	-7.66	7.57	6.78	6.81	5.77	4.95	4.83	-0.04	0.09	"PR02_B05_11"
11	2	5000	6	23450	-20.85	6.95	-7.39	7.72	6.78	6.81	5.83	4.95	4.83	-0.04	0.09	"PR02_B05_11"
11	2	5000	6	31696	-25.56	7.97	-5.54	7.44	6.78	6.81	5.55	4.95	4.83	-0.04	0.09	"PR02_B05_11"
11	2	5000	6	38428	-10.14	9.54	-6.07	7.35	6.78	6.81	5.43	4.95	4.83	-0.04	0.09	"PR02_B05_11"
11	2	5000	6	46356	NA	10.24	-5.54	7.41	6.78	6.81	5.56	4.95	4.83	-0.04	0.09	"PR02_B05_11"
11	2	5000	6	53352	-28.97	4.6	-6.34	7.08	6.78	6.81	5.28	4.95	4.83	-0.04	0.09	"PR02_B05_11"
11	3	5000	0	8976	34.74	2.75	-3.96	6.51	6.58	6.19	5.31	4.81	4.79	0.07	0.2	"PR03_B01_11"
11	3	5000	0	14306	34.22	1.7	-2.9	6.51	6.58	6.19	5.24	4.81	4.79	0.07	0.2	"PR03_B01_11"
11	3	5000	0	20168	16.15	2.12	-3.43	6.59	6.58	6.19	5.32	4.81	4.79	0.07	0.2	"PR03_B01_11"
11	3	5000	0	27414	29.52	1.76	-2.38	6.6	6.58	6.19	5.46	4.81	4.79	0.07	0.2	"PR03_B01_11"
11	3	5000	0	32746	23.54	3.67	-3.96	6.44	6.58	6.19	5.27	4.81	4.79	0.07	0.2	"PR03_B01_11"
11	3	5000	0	40226	12.05	2.95	-4.75	6.57	6.58	6.19	5.32	4.81	4.79	0.07	0.2	"PR03_B01_11"
11	3	5000	0	46572	17.03	1.82	-3.17	6.66	6.58	6.19	5.39	4.81	4.79	0.07	0.2	"PR03_B01_11"
11	3	5000	0	53086	10.13	3.1	-4.75	6.45	6.58	6.19	5.24	4.81	4.79	0.07	0.2	"PR03_B01_11"
11	3	5000	0	59232	6.23	3.12	-3.7	6.73	6.58	6.19	5.56	4.81	4.79	0.07	0.2	"PR03_B01_11"
11	3	5000	-2	6394	50.96	1.42	-2.64	6.6	6.63	6.37	5.34	4.99	4.85	0.05	-0.66	"PR03_B02_11"
11	3	5000	-2	13206	32.3	2.11	-1.32	6.87	6.63	6.37	5.64	4.99	4.85	0.05	-0.66	"PR03_B02_11"
11	3	5000	-2	19754	28.41	1.48	-0.79	6.87	6.63	6.37	5.6	4.99	4.85	0.05	-0.66	"PR03_B02_11"
11	3	5000	-2	26600	17.79	1.35	0.26	6.85	6.63	6.37	5.62	4.99	4.85	0.05	-0.66	"PR03_B02_11"
11	3	5000	-2	33130	40.86	2.05	0.53	6.74	6.63	6.37	5.48	4.99	4.85	0.05	-0.66	"PR03_B02_11"
11	3	5000	-2	41058	19.95	2.2	-1.32	6.9	6.63	6.37	5.67	4.99	4.85	0.05	-0.66	"PR03_B02_11"
11	3	5000	-2	49256	27.9	3.1	1.58	6.9	6.63	6.37	5.83	4.99	4.85	0.05	-0.66	"PR03_B02_11"
11	3	5000	-2	56250	22.89	5.14	-0.53	6.84	6.63	6.37	5.64	4.99	4.85	0.05	-0.66	"PR03_B02_11"
11	3	5000	2	8110	-6.99	1.99	-2.9	6.69	6.47	6.19	5.44	5.03	4.88	-0.74	-0.35	"PR03_B03_11"
11	3	5000	2	14904	-15.85	4.79	-4.22	6.74	6.47	6.19	5.52	5.03	4.88	-0.74	-0.35	"PR03_B03_11"
11	3	5000	2	21502	-33.25	1.8	-2.9	6.75	6.47	6.19	5.67	5.03	4.88	-0.74	-0.35	"PR03_B03_11"
11	3	5000	2	28764	-41.2	1.79	-4.49	6.96	6.47	6.19	5.84	5.03	4.88	-0.74	-0.35	"PR03_B03_11"
11	3	5000	2	36428	-36.72	1.52	-3.7	6.86	6.47	6.19	5.71	5.03	4.88	-0.74	-0.35	"PR03_B03_11"
11	3	5000	2	43358	-32.13	1.29	-5.54	6.97	6.47	6.19	5.88	5.03	4.88	-0.74	-0.35	"PR03_B03_11"
11	3	5000	2	51620	-48.5	2.47	-5.02	6.88	6.47	6.19	5.72	5.03	4.88	-0.74	-0.35	"PR03_B03_11"
11	3	5000	2	58266	-33.4	2.76	-3.17	6.84	6.47	6.19	5.55	5.03	4.88	-0.74	-0.35	"PR03_B03_11"
11	3	5000	4	7242	-0.58	3.05	-5.02	6.66	6.9	6.33	5.45	5.05	5.11	-0.46	-0.27	"PR03_B04_11"
11	3	5000	4	15238	-43.36	2.51	-4.49	6.86	6.9	6.33	5.75	5.05	5.11	-0.46	-0.27	"PR03_B04_11"
11	3	5000	4	21968	-32.89	1.07	-3.43	6.88	6.9	6.33	5.67	5.05	5.11	-0.46	-0.27	"PR03_B04_11"
11	3	5000	4	29432	-26.88	3.88	-3.43	6.77	6.9	6.33	5.6	5.05	5.11	-0.46	-0.27	"PR03_B04_11"
11	3	5000	4	35894	-37.41	1.28	-4.22	6.88	6.9	6.33	5.82	5.05	5.11	-0.46	-0.27	"PR03_B04_11"
11	3	5000	4	43374	-41.55	2.32	-2.9	6.95	6.9	6.33	5.76	5.05	5.11	-0.46	-0.27	"PR03_B04_11"
11	3	5000	4	47372	-27.85	2.89	-5.28	6.77	6.9	6.33	5.61	5.05	5.11	-0.46	-0.27	"PR03_B04_11"
11	3	5000	4	56318	-10.93	4.69	-5.81	6.71	6.9	6.33	5.64	5.05	5.11	-0.46	-0.27	"PR03_B04_11"
11	3	5000	6	6862	15.05	2.73	-5.54	6.28	6.46	6.21	5.08	5.01	5.11	0.26	0.56	"PR03_B05_11"
11	3	5000	6	15188	10.93	3.04	-5.28	6.6	6.46	6.21	5.35	5.01	5.11	0.26	0.56	"PR03_B05_11"
11	3	5000	6	19386	NA	738.2	-5.54	4.84	6.46	6.21	4.15	5.01	5.11	0.26	0.56	"PR03_B05_11"
11	3	5000	6	26950	-8.77	1.29	-3.96	6.76	6.46	6.21	5.54	5.01	5.11	0.26	0.56	"PR03_B05_11"
11	3	5000	6	33080	-9.39	1.75	-3.96	6.49	6.46	6.21	5.27	5.01	5.11	0.26	0.56	"PR03_B05_11"
11	3	5000	6	40410	1.18	2.71	-4.22	6.4	6.46	6.21	5.12	5.01	5.11	0.26	0.56	"PR03_B05_11"
11	3	5000	6	48472	-8.66	2.35	-2.64	6.84	6.46	6.21	5.63	5.01	5.11	0.26	0.56	"PR03_B05_11"
11	3	5000	6	58600	-4.4	3.17	-3.7	6.7	6.46	6.21	5.53	5.01	5.11	0.26	0.56	"PR03_B05_11"
11	4	5000	0	9310	40.43	8.14	-4.22	7.04	6.92	6.47	5.45	5.28	5.13	-0.1	-0.18	"PR04_B01_11"
11	4	5000	0	15572	18.46	4	-3.7	6.85	6.92	6.47	5.29	5.28	5.13	-0.1	-0.18	"PR04_B01_11"
11	4	5000	0	22768	24.46	8.55	-1.32	6.93	6.92	6.47	5.44	5.28	5.13	-0.1	-0.18	"PR04_B01_11"
11	4	5000	0	28782	18.84	3.95	-2.64	7.23	6.92	6.47	5.68	5.28	5.13	-0.1	-0.18	"PR04_B01_11"
11	4	5000	0	33778	24.99	2.83	-3.17	6.9	6.92	6.47	5.34	5.28	5.13	-0.1	-0.18	"PR04_B01_11"
11	4	5000	0	38510	23.55	4.47	-2.38	6.66	6.92	6.47	5.19	5.28	5.13	-0.1	-0.18	"PR04_B01_11"
11	4	5000	0	44974	22.35	5.1	-4.75	6.63	6.92	6.47	5.16	5.28	5.13	-0.1	-0.18	"PR04_B01_11"
11	4	5000	0	51152	-2.53	1.86	-2.38	6.99	6.92	6.47	5.46	5.28	5.13	-0.1	-0.18	"PR04_B01_11"
11	4	5000	0	56332	-10.62	1.51	-3.17	7.1	6.92	6.47	5.53	5.28	5.13	-0.1	-0.18	"PR04_B01_11"
11	4	5000	-2	8378	35	6.92	-1.32	6.84	6.36	6.35	5.34	4.55	4.94	-0.27	-0.09	"PR04_B02_11"
11	4	5000	-2	14490	22.3	3.41	1.06	6.86	6.36	6.35	5.38	4.55	4.94	-0.27	-0.09	"PR04_B02_11"
11	4	5000	-2	21088	13.33	4.29	1.06	7.04	6.36	6.35	5.5	4.55	4.94	-0.27	-0.09	"PR04_B02_11"
11	4	5000	-2	28782	14.04	1.2	-2.64	7.1	6.36	6.35	5.52	4.55	4.94	-0.27	-0.09	"PR04_B02_11"
11	4	5000	-2	35312	29.78	1.23	-2.9	6.73	6.36	6.35	5.25	4.55	4.94	-0.27	-0.09	"PR04_B02_11"
11	4	5000	-2	41708	9.17	1.44	0	7.24	6.36	6.35	5.76	4.55	4.94	-0.27	-0.09	"PR04_B02_11"
11	4	5000	-2	48238	13.13	7.28	-1.58	7.22	6.36	6.35	5.71	4.55	4.94	-0.27	-0.09	"PR04_B02_11"
11	4	5000	-2	55034	14.81	2.33	-0.26	7.23	6.36	6.35	5.66	4.55	4.94	-0.27	-0.09	"PR04_B02_11"
11	4	5000	2	6560	2.61	4.5	-3.7	6.84	6.85	6.56	5.26	5	4.83	-0.4	-0.49	"PR04_B03_11"
11	4	5000	2	13488	-3.39	1.99	-3.43	7.14	6.85	6.56	5.48	5	4.83	-0.4	-0.49	"PR04_B03_11"
11	4	5000	2	19154	-29.15	2.14	-3.43	7.16	6.85	6.56	5.62	5	4.83	-0.4	-0.49	"PR04_B03_11"
11	4	5000	2	25550	-22.45	4.21	-4.49	7.05	6.85	6.56	5.41	5	4.83	-0.4	-0.49	"PR04_B03_11"
11	4	5000	2	31614	-21.17	6.48	-5.28	7.02	6.85	6.56	5.48	5	4.83	-0.4	-0.49	"PR04_B03_11"
11	4	5000	2	38342	-26.72	1.68	-7.13	7.31	6.85	6.56	5.71	5	4.83	-0.4	-0.49	"PR04_B03_11"
11	4	5000	2	45122	-20.68	1.25	-3.43	7.47	6.85	6.56	5.81	5	4.83	-0.4	-0.49	"PR04_B03_11"
11	4	5000	2	54086	-28.55	2.42	-4.22	7.38	6.85	6.56	5.72	5	4.83	-0.4	-0.49	"PR04_B03_11"
11	4	5000	4	7012	-18.04	1.32	-4.22	6.96	6.92	6.56	5.41	4.97	5.02	-0.39	-0.65	"PR04_B04_11"
11	4	5000	4	13958	-25.62	3.36	-2.9	6.87	6.92	6.56	5.29	4.97	5.02	-0.39	-0.65	"PR04_B04_11"
11	4	5000	4	22836	-30.62	1.68	-5.28	7.11	6.92	6.56	5.61	4.97	5.02	-0.39	-0.65	"PR04_B04_11"
11	4	5000	4	28300	-22.21	1.96	-6.6	7.1	6.92	6.56	5.54	4.97	5.02	-0.39	-0.65	"PR04_B04_11"
11	4	5000	4	34496	-53.38	1.3	-5.54	7.35	6.92	6.56	5.8	4.97	5.02	-0.39	-0.65	"PR04_B04_11"
11	4	5000	4	40560	-27.18	1.38	-2.11	7.27	6.92	6.56	5.75	4.97	5.02	-0.39	-0.65	"PR04_B04_11"
11	4	5000	4	45324	NA	30.49	-5.28	7.08	6.92	6.56	5.64	4.97	5.02	-0.39	-0.65	"PR04_B04_11"
11	4	5000	4	49822	-31.34	5.31	-6.6	6.98	6.92	6.56	5.4	4.97	5.02	-0.39	-0.65	"PR04_B04_11"
11	4	5000	4	56318	-18.06	5.13	-6.34	7.25	6.92	6.56	5.76	4.97	5.02	-0.39	-0.65	"PR04_B04_11"
11	4	5000	6	9110	-21.41	3.46	-5.54	7.01	6.9	6.09	5.72	4.75	5.14	-0.21	-0.09	"PR04_B05_11"
11	4	5000	6	16038	0.33	2.43	-5.28	6.89	6.9	6.09	5.39	4.75	5.14	-0.21	-0.09	"PR04_B05_11"
11	4	5000	6	23418	-25.13	4.87	-5.02	7.08	6.9	6.09	5.66	4.75	5.14	-0.21	-0.09	"PR04_B05_11"
11	4	5000	6	30546	-35.92	2.09	-3.7	7	6.9	6.09	5.56	4.75	5.14	-0.21	-0.09	"PR04_B05_11"
11	4	5000	6	39208	-35.2	1.09	-4.49	6.86	6.9	6.09	5.46	4.75	5.14	-0.21	-0.09	"PR04_B05_11"
11	4	5000	6	45872	-37.31	2.6	-3.17	6.85	6.9	6.09	5.48	4.75	5.14	-0.21	-0.09	"PR04_B05_11"
11	4	5000	6	52820	-39.88	2.23	-4.22	7.02	6.9	6.09	5.59	4.75	5.14	-0.21	-0.09	"PR04_B05_11"
12	1	5000	0	8580	31.96	3.98	11.62	6.1	5.87	5.37	6.55	6.07	5.97	1.12	1.17	"PR01_B01_12"
12	1	5000	0	13044	38.45	1.9	7.39	5.69	5.87	5.37	6.29	6.07	5.97	1.12	1.17	"PR01_B01_12"
12	1	5000	0	16842	30.57	2.63	9.5	5.86	5.87	5.37	6.42	6.07	5.97	1.12	1.17	"PR01_B01_12"
12	1	5000	0	21590	27.52	2.25	9.24	6.03	5.87	5.37	6.49	6.07	5.97	1.12	1.17	"PR01_B01_12"
12	1	5000	0	26686	25.78	2.69	6.07	5.89	5.87	5.37	6.39	6.07	5.97	1.12	1.17	"PR01_B01_12"
12	1	5000	0	29984	14.88	2.86	6.34	5.74	5.87	5.37	6.26	6.07	5.97	1.12	1.17	"PR01_B01_12"
12	1	5000	0	35916	-1.92	1.29	8.18	5.98	5.87	5.37	6.5	6.07	5.97	1.12	1.17	"PR01_B01_12"
12	1	5000	0	38980	31.19	3.98	3.7	5.62	5.87	5.37	6.15	6.07	5.97	1.12	1.17	"PR01_B01_12"
12	1	5000	0	43978	33.83	1.56	6.34	5.83	5.87	5.37	6.45	6.07	5.97	1.12	1.17	"PR01_B01_12"
12	1	5000	0	48458	25.27	2.46	8.71	5.62	5.87	5.37	6.17	6.07	5.97	1.12	1.17	"PR01_B01_12"
12	1	5000	0	53024	NA	673.07	6.6	4.65	5.87	5.37	5.26	6.07	5.97	1.12	1.17	"PR01_B01_12"
12	1	5000	0	57370	20.36	2.77	4.75	5.41	5.87	5.37	5.95	6.07	5.97	1.12	1.17	"PR01_B01_12"
12	1	5000	-2	9844	62.3	7.02	22.44	6	5.77	5.48	6.45	5.97	5.82	1.5	1.4	"PR01_B02_12"
12	1	5000	-2	17188	53.89	3.03	25.61	6.12	5.77	5.48	6.44	5.97	5.82	1.5	1.4	"PR01_B02_12"
12	1	5000	-2	23852	NA	771.14	23.5	3.9	5.77	5.48	4.39	5.97	5.82	1.5	1.4	"PR01_B02_12"
12	1	5000	-2	32398	69.23	2.24	22.97	6.22	5.77	5.48	6.63	5.97	5.82	1.5	1.4	"PR01_B02_12"
12	1	5000	-2	40510	55.44	9.24	32.47	6.45	5.77	5.48	6.74	5.97	5.82	1.5	1.4	"PR01_B02_12"
12	1	5000	-2	46006	39.47	2.87	20.86	6.18	5.77	5.48	6.48	5.97	5.82	1.5	1.4	"PR01_B02_12"
12	1	5000	-2	52604	83.66	1.07	27.19	6.47	5.77	5.48	6.78	5.97	5.82	1.5	1.4	"PR01_B02_12"
12	1	5000	-2	58718	58.98	8.09	21.38	6.42	5.77	5.48	6.78	5.97	5.82	1.5	1.4	"PR01_B02_12"
12	1	5000	2	7880	26	2.18	3.7	5.96	5.64	5.15	6.3	6.15	5.44	1.43	1.84	"PR01_B03_12"
12	1	5000	2	13006	7.33	2	6.6	6.23	5.64	5.15	6.51	6.15	5.44	1.43	1.84	"PR01_B03_12"
12	1	5000	2	17272	20.72	2.57	3.7	5.89	5.64	5.15	6.05	6.15	5.44	1.43	1.84	"PR01_B03_12"
12	1	5000	2	21804	22.43	1.98	3.43	5.91	5.64	5.15	6.26	6.15	5.44	1.43	1.84	"PR01_B03_12"
12	1	5000	2	27550	16.83	7.31	6.34	6.07	5.64	5.15	6.34	6.15	5.44	1.43	1.84	"PR01_B03_12"
12	1	5000	2	32698	14.55	1.61	5.54	5.96	5.64	5.15	6.25	6.15	5.44	1.43	1.84	"PR01_B03_12"
12	1	5000	2	37994	NA	22.03	5.81	5.75	5.64	5.15	6.05	6.15	5.44	1.43	1.84	"PR01_B03_12"
12	1	5000	2	42926	32.81	1.7	5.28	5.92	5.64	5.15	6.16	6.15	5.44	1.43	1.84	"PR01_B03_12"
12	1	5000	2	49022	20.4	1.37	5.54	5.62	5.64	5.15	6.01	6.15	5.44	1.43	1.84	"PR01_B03_12"
12	1	5000	2	53936	9.82	2.38	2.9	5.66	5.64	5.15	6.09	6.15	5.44	1.43	1.84	"PR01_B03_12"
12	1	5000	2	58416	NA	15.86	5.28	5.52	5.64	5.15	5.97	6.15	5.44	1.43	1.84	"PR01_B03_12"
12	1	5000	4	7244	-1.66	1.45	-4.22	5.95	5.7	5.22	6.14	5.79	5.6	1.19	1.41	"PR01_B04_12"
12	1	5000	4	12774	1.34	2.24	-1.06	5.82	5.7	5.22	6.1	5.79	5.6	1.19	1.41	"PR01_B04_12"
12	1	5000	4	17438	-2.78	2.52	-4.49	5.96	5.7	5.22	6.19	5.79	5.6	1.19	1.41	"PR01_B04_12"
12	1	5000	4	23086	-6.55	1.2	-4.49	5.98	5.7	5.22	6.24	5.79	5.6	1.19	1.41	"PR01_B04_12"
12	1	5000	4	28098	-11.79	2.94	-2.38	5.76	5.7	5.22	6.01	5.79	5.6	1.19	1.41	"PR01_B04_12"
12	1	5000	4	34196	-2.18	2.3	-1.32	5.99	5.7	5.22	6.31	5.79	5.6	1.19	1.41	"PR01_B04_12"
12	1	5000	4	39878	-21.49	3	0.53	6.13	5.7	5.22	6.42	5.79	5.6	1.19	1.41	"PR01_B04_12"
12	1	5000	4	45556	-25.85	2.23	-1.32	6.06	5.7	5.22	6.24	5.79	5.6	1.19	1.41	"PR01_B04_12"
12	1	5000	4	52370	3.67	2.09	-3.17	5.93	5.7	5.22	6.2	5.79	5.6	1.19	1.41	"PR01_B04_12"
12	1	5000	4	58434	-16.56	3.31	0	5.94	5.7	5.22	6.3	5.79	5.6	1.19	1.41	"PR01_B04_12"
12	1	5000	6	9176	-6.01	4.12	-10.56	5.94	5.55	5.38	6.16	5.78	5.85	1.73	1.76	"PR01_B05_12"
12	1	5000	6	15188	-22.65	3.63	-25.61	6.19	5.55	5.38	6.42	5.78	5.85	1.73	1.76	"PR01_B05_12"
12	1	5000	6	24332	-60.02	2.4	-43.82	6.45	5.55	5.38	6.6	5.78	5.85	1.73	1.76	"PR01_B05_12"
12	1	5000	6	39592	-84.26	2.08	-92.14	6.65	5.55	5.38	6.81	5.78	5.85	1.73	1.76	"PR01_B05_12"
12	1	5000	6	57316	NA	14.83	-95.04	6.34	5.55	5.38	6.59	5.78	5.85	1.73	1.76	"PR01_B05_12"
12	2	5000	0	6330	58.33	1.97	11.35	6.09	5.91	5.54	6.06	5.72	5.54	1.65	1.49	"PR02_B01_12"
12	2	5000	0	11060	48.05	7.04	12.14	6.01	5.91	5.54	5.93	5.72	5.54	1.65	1.49	"PR02_B01_12"
12	2	5000	0	14642	62.73	1.84	8.18	6.19	5.91	5.54	6.2	5.72	5.54	1.65	1.49	"PR02_B01_12"
12	2	5000	0	17524	29.65	6.16	9.77	6.15	5.91	5.54	6.22	5.72	5.54	1.65	1.49	"PR02_B01_12"
12	2	5000	0	22154	40.04	2.53	10.82	6.29	5.91	5.54	6.28	5.72	5.54	1.65	1.49	"PR02_B01_12"
12	2	5000	0	24970	48.98	4.49	10.3	6.03	5.91	5.54	6.17	5.72	5.54	1.65	1.49	"PR02_B01_12"
12	2	5000	0	28452	35.67	3.13	9.5	5.93	5.91	5.54	6.12	5.72	5.54	1.65	1.49	"PR02_B01_12"
12	2	5000	0	32782	43.35	2.05	8.98	6.09	5.91	5.54	6.24	5.72	5.54	1.65	1.49	"PR02_B01_12"
12	2	5000	0	36048	43	4.06	10.56	5.86	5.91	5.54	6.03	5.72	5.54	1.65	1.49	"PR02_B01_12"
12	2	5000	0	41126	44.33	3.71	7.92	6.05	5.91	5.54	6.21	5.72	5.54	1.65	1.49	"PR02_B01_12"
12	2	5000	0	45390	69.31	6.16	8.18	5.86	5.91	5.54	5.94	5.72	5.54	1.65	1.49	"PR02_B01_12"
12	2	5000	0	49356	34.87	3.71	8.98	5.93	5.91	5.54	6.1	5.72	5.54	1.65	1.49	"PR02_B01_12"
12	2	5000	0	53254	32.13	1.77	5.54	6.21	5.91	5.54	6.34	5.72	5.54	1.65	1.49	"PR02_B01_12"
12	2	5000	0	56718	53.59	6.18	4.22	5.99	5.91	5.54	6.06	5.72	5.54	1.65	1.49	"PR02_B01_12"
12	2	5000	-2	6260	82.42	3.88	16.63	5.96	5.73	5.4	5.94	5.51	5.73	0.89	1.13	"PR02_B02_12"
12	2	5000	-2	13672	11.13	9.12	25.08	6.21	5.73	5.4	6.22	5.51	5.73	0.89	1.13	"PR02_B02_12"
12	2	5000	-2	20404	19.74	2.25	33	6.17	5.73	5.4	6.16	5.51	5.73	0.89	1.13	"PR02_B02_12"
12	2	5000	-2	28532	37.99	1.89	34.32	6.08	5.73	5.4	6.12	5.51	5.73	0.89	1.13	"PR02_B02_12"
12	2	5000	-2	34412	32.92	2.28	25.34	6.27	5.73	5.4	6.25	5.51	5.73	0.89	1.13	"PR02_B02_12"
12	2	5000	-2	43574	64.5	2.48	35.38	6.23	5.73	5.4	6.33	5.51	5.73	0.89	1.13	"PR02_B02_12"
12	2	5000	-2	51904	48.02	1.13	45.94	6.28	5.73	5.4	6.45	5.51	5.73	0.89	1.13	"PR02_B02_12"
12	2	5000	2	6128	-2.69	6.66	-0.79	5.94	5.69	5.57	5.93	5.61	5.27	1.37	0.99	"PR02_B03_12"
12	2	5000	2	10476	-39.71	4.89	1.58	5.88	5.69	5.57	5.85	5.61	5.27	1.37	0.99	"PR02_B03_12"
12	2	5000	2	16006	-31.79	1.8	3.43	6.02	5.69	5.57	5.93	5.61	5.27	1.37	0.99	"PR02_B03_12"
12	2	5000	2	20672	-29.89	5.51	2.64	6.3	5.69	5.57	6.28	5.61	5.27	1.37	0.99	"PR02_B03_12"
12	2	5000	2	25734	-31.43	4.73	2.11	5.96	5.69	5.57	6.11	5.61	5.27	1.37	0.99	"PR02_B03_12"
12	2	5000	2	29198	-35.06	4.77	3.7	5.92	5.69	5.57	5.83	5.61	5.27	1.37	0.99	"PR02_B03_12"
12	2	5000	2	33346	-46.23	1.27	3.7	5.84	5.69	5.57	5.85	5.61	5.27	1.37	0.99	"PR02_B03_12"
12	2	5000	2	39344	-43.94	1.5	3.7	5.94	5.69	5.57	6.01	5.61	5.27	1.37	0.99	"PR02_B03_12"
12	2	5000	2	43390	-32.89	3.78	1.32	5.89	5.69	5.57	5.87	5.61	5.27	1.37	0.99	"PR02_B03_12"
12	2	5000	2	47522	-37.51	3.75	2.9	6.03	5.69	5.57	5.93	5.61	5.27	1.37	0.99	"PR02_B03_12"
12	2	5000	2	50986	-58.59	3.65	5.02	5.94	5.69	5.57	5.92	5.61	5.27	1.37	0.99	"PR02_B03_12"
12	2	5000	2	54984	-48.74	2.8	5.28	5.79	5.69	5.57	5.97	5.61	5.27	1.37	0.99	"PR02_B03_12"
12	2	5000	2	58298	-37.63	4.17	-1.85	5.87	5.69	5.57	5.85	5.61	5.27	1.37	0.99	"PR02_B03_12"
12	2	5000	4	5028	-17.68	1.19	-9.24	5.86	5.68	5.35	5.72	5.38	5.38	0.79	1.05	"PR02_B04_12"
12	2	5000	4	8428	-40.2	2.59	-9.5	5.91	5.68	5.35	5.79	5.38	5.38	0.79	1.05	"PR02_B04_12"
12	2	5000	4	13356	-31.66	3.85	-10.3	6.08	5.68	5.35	5.96	5.38	5.38	0.79	1.05	"PR02_B04_12"
12	2	5000	4	17738	-49.34	3.55	0.79	6.07	5.68	5.35	5.95	5.38	5.38	0.79	1.05	"PR02_B04_12"
12	2	5000	4	22468	-55.52	5.71	-0.79	6.02	5.68	5.35	5.9	5.38	5.38	0.79	1.05	"PR02_B04_12"
12	2	5000	4	27866	-36.95	1.86	-8.71	5.85	5.68	5.35	5.78	5.38	5.38	0.79	1.05	"PR02_B04_12"
12	2	5000	4	33464	NA	461.07	-4.22	5.48	5.68	5.35	5.48	5.38	5.38	0.79	1.05	"PR02_B04_12"
12	2	5000	4	39378	-65.34	1.6	0.53	6.03	5.68	5.35	5.98	5.38	5.38	0.79	1.05	"PR02_B04_12"
12	2	5000	4	45376	-30.58	2.7	3.43	5.97	5.68	5.35	5.95	5.38	5.38	0.79	1.05	"PR02_B04_12"
12	2	5000	4	51188	-59.62	2.81	-0.53	6.03	5.68	5.35	5.99	5.38	5.38	0.79	1.05	"PR02_B04_12"
12	2	5000	4	56452	-73.04	4.14	1.06	6.08	5.68	5.35	6.11	5.38	5.38	0.79	1.05	"PR02_B04_12"
12	2	5000	6	7442	-25.44	1.64	-13.99	5.76	5.57	5.3	5.61	5.34	5.17	1.72	1.44	"PR02_B05_12"
12	2	5000	6	12940	-21.88	1.61	-7.13	6.04	5.57	5.3	5.88	5.34	5.17	1.72	1.44	"PR02_B05_12"
12	2	5000	6	19668	-44.95	2.11	-28.25	6.07	5.57	5.3	5.86	5.34	5.17	1.72	1.44	"PR02_B05_12"
12	2	5000	6	25498	-51.41	1.43	-13.73	6.14	5.57	5.3	6.12	5.34	5.17	1.72	1.44	"PR02_B05_12"
12	2	5000	6	40824	-106.29	2.9	-88.45	6.21	5.57	5.3	6.11	5.34	5.17	1.72	1.44	"PR02_B05_12"
12	2	5000	6	51820	-98.57	3.13	-67.32	6.34	5.57	5.3	6.23	5.34	5.17	1.72	1.44	"PR02_B05_12"
12	3	5000	0	7762	36.75	2.52	6.07	5.47	5.26	4.87	5.8	5.52	5.32	1.19	1.11	"PR03_B01_12"
12	3	5000	0	11826	-4.94	3.79	8.71	5.79	5.26	4.87	6.15	5.52	5.32	1.19	1.11	"PR03_B01_12"
12	3	5000	0	15760	NA	1309.71	7.13	4.67	5.26	4.87	5.52	5.52	5.32	1.19	1.11	"PR03_B01_12"
12	3	5000	0	19324	-2.45	3.28	8.45	5.43	5.26	4.87	5.76	5.52	5.32	1.19	1.11	"PR03_B01_12"
12	3	5000	0	23354	-2.35	4.21	10.56	5.42	5.26	4.87	5.81	5.52	5.32	1.19	1.11	"PR03_B01_12"
12	3	5000	0	26986	5.53	1.79	6.86	5.65	5.26	4.87	6.01	5.52	5.32	1.19	1.11	"PR03_B01_12"
12	3	5000	0	30250	-20	4.96	7.66	5.84	5.26	4.87	6.14	5.52	5.32	1.19	1.11	"PR03_B01_12"
12	3	5000	0	33916	NA	323.07	9.77	5.62	5.26	4.87	6.17	5.52	5.32	1.19	1.11	"PR03_B01_12"
12	3	5000	0	37382	-22.88	2.55	7.13	5.56	5.26	4.87	6.09	5.52	5.32	1.19	1.11	"PR03_B01_12"
12	3	5000	0	39930	-14.23	4.77	8.18	5.34	5.26	4.87	5.76	5.52	5.32	1.19	1.11	"PR03_B01_12"
12	3	5000	0	44592	-8.42	5.75	8.18	5.56	5.26	4.87	6	5.52	5.32	1.19	1.11	"PR03_B01_12"
12	3	5000	0	49258	NA	22.19	6.34	5.16	5.26	4.87	5.7	5.52	5.32	1.19	1.11	"PR03_B01_12"
12	3	5000	0	51656	2.37	2.28	7.92	5.11	5.26	4.87	5.53	5.52	5.32	1.19	1.11	"PR03_B01_12"
12	3	5000	0	56254	-22.73	1.73	7.92	5.45	5.26	4.87	5.81	5.52	5.32	1.19	1.11	"PR03_B01_12"
12	3	5000	0	58652	3.7	2.07	8.18	5.2	5.26	4.87	5.53	5.52	5.32	1.19	1.11	"PR03_B01_12"
12	3	5000	-2	6778	71.31	2.99	15.84	5.62	5.48	4.8	5.77	5.23	5.01	1.05	1.23	"PR03_B02_12"
12	3	5000	-2	14256	36.6	5.04	29.04	5.54	5.48	4.8	5.75	5.23	5.01	1.05	1.23	"PR03_B02_12"
12	3	5000	-2	20338	NA	10.34	26.93	5.91	5.48	4.8	6.06	5.23	5.01	1.05	1.23	"PR03_B02_12"
12	3	5000	-2	25802	50.08	3.07	21.65	5.88	5.48	4.8	6.16	5.23	5.01	1.05	1.23	"PR03_B02_12"
12	3	5000	-2	32132	42.68	1.96	24.82	5.95	5.48	4.8	6.24	5.23	5.01	1.05	1.23	"PR03_B02_12"
12	3	5000	-2	38128	17.62	1.76	29.57	5.87	5.48	4.8	6.11	5.23	5.01	1.05	1.23	"PR03_B02_12"
12	3	5000	-2	45608	29.76	1.52	26.4	6.04	5.48	4.8	6.38	5.23	5.01	1.05	1.23	"PR03_B02_12"
12	3	5000	-2	51938	22.61	1.55	24.29	6.1	5.48	4.8	6.5	5.23	5.01	1.05	1.23	"PR03_B02_12"
12	3	5000	-2	59352	17.36	2.49	32.21	5.75	5.48	4.8	6.22	5.23	5.01	1.05	1.23	"PR03_B02_12"
12	3	5000	2	5462	41.96	2.53	-2.9	5.48	5.21	5.21	5.61	5.36	6.03	2.05	1.89	"PR03_B03_12"
12	3	5000	2	9078	39.92	1.86	1.58	5.82	5.21	5.21	5.95	5.36	6.03	2.05	1.89	"PR03_B03_12"
12	3	5000	2	13274	46.89	3.11	-0.79	5.5	5.21	5.21	5.71	5.36	6.03	2.05	1.89	"PR03_B03_12"
12	3	5000	2	17922	29.62	3.4	0.26	5.7	5.21	5.21	6.06	5.36	6.03	2.05	1.89	"PR03_B03_12"
12	3	5000	2	22720	6.16	2.87	5.28	5.74	5.21	5.21	6.08	5.36	6.03	2.05	1.89	"PR03_B03_12"
12	3	5000	2	27532	33.27	1.52	-3.7	5.4	5.21	5.21	5.66	5.36	6.03	2.05	1.89	"PR03_B03_12"
12	3	5000	2	32800	7.39	1.59	7.13	5.59	5.21	5.21	6.03	5.36	6.03	2.05	1.89	"PR03_B03_12"
12	3	5000	2	37496	14.75	1.98	4.49	5.73	5.21	5.21	6.08	5.36	6.03	2.05	1.89	"PR03_B03_12"
12	3	5000	2	42726	-9.5	3.16	-0.53	5.67	5.21	5.21	6.04	5.36	6.03	2.05	1.89	"PR03_B03_12"
12	3	5000	2	46458	19.01	2.6	5.02	5.43	5.21	5.21	5.79	5.36	6.03	2.05	1.89	"PR03_B03_12"
12	3	5000	2	52472	25.37	2.41	4.22	5.61	5.21	5.21	5.98	5.36	6.03	2.05	1.89	"PR03_B03_12"
12	3	5000	2	58218	-6.39	2.58	6.07	5.51	5.21	5.21	5.94	5.36	6.03	2.05	1.89	"PR03_B03_12"
12	3	5000	4	7660	-2.56	2.16	-1.58	5.45	5.4	4.96	5.87	5.54	5.43	1.18	1.37	"PR03_B04_12"
12	3	5000	4	12156	-16.66	1.52	-3.7	5.55	5.4	4.96	6.02	5.54	5.43	1.18	1.37	"PR03_B04_12"
12	3	5000	4	17822	-28.9	1.7	-3.43	5.82	5.4	4.96	6.28	5.54	5.43	1.18	1.37	"PR03_B04_12"
12	3	5000	4	22552	-33.19	2.79	0.79	5.73	5.4	4.96	6.11	5.54	5.43	1.18	1.37	"PR03_B04_12"
12	3	5000	4	27532	-13.54	2.86	-3.43	5.71	5.4	4.96	6.16	5.54	5.43	1.18	1.37	"PR03_B04_12"
12	3	5000	4	32148	-35.74	5.42	-6.07	5.75	5.4	4.96	6.26	5.54	5.43	1.18	1.37	"PR03_B04_12"
12	3	5000	4	37478	-27.76	2.5	2.64	5.67	5.4	4.96	6.05	5.54	5.43	1.18	1.37	"PR03_B04_12"
12	3	5000	4	43742	-13.45	1.69	1.85	5.72	5.4	4.96	6.24	5.54	5.43	1.18	1.37	"PR03_B04_12"
12	3	5000	4	50288	-22.84	2.93	-6.86	5.61	5.4	4.96	6.09	5.54	5.43	1.18	1.37	"PR03_B04_12"
12	3	5000	4	55618	-17.98	1.86	-1.06	5.66	5.4	4.96	6.15	5.54	5.43	1.18	1.37	"PR03_B04_12"
12	3	5000	4	59500	-22.92	4.05	-0.79	5.49	5.4	4.96	5.93	5.54	5.43	1.18	1.37	"PR03_B04_12"
[truncated: 58 more rows]
