# Supplementary material for: Individual objective versus subjective fixation disparity as a function of forced vergence
Source: PLoS One. 2018 Jul 6;13(7):e0199958. doi: 10.1371/journal.pone.0199958 (PMC6035046; doi:10.1371/journal.pone.0199958)
Supplement: S2 File — (XLSX) [file pone.0199958.s003.xlsx]

## Sheet: G_Mean_2003
Participant	sFDi	sFDiCI	sFDslope	sFDslopeCI	oFDi	oFDiCI	oFDslope	oFDslopeCI	soFDi	soFDiCI	soFDslope	soFDslopeCI		sFDi/oFDi	sFDslope/oFDslope		acc_L_700	acc_L_120	acc_L_60	acc_L_30		het_700	het_120	het_60	het_30	ac_a	relVerg_BI_500	relVerg_BA_500
	(minarc)	(minarc)	(minarc)	(minarc)	(minarc)	(minarc)	(minarc)	(minarc)	(minarc)	(minarc)	(minarc)	(minarc)
1	7.70907	0.504151	-1.13881	0.143068	25.15	3.37754	-4.12286	0.987781	3.61364	0.75153	0.127602	0.0315503		0.306523	0.276219		-0.35	-0.55	-1.45	-2.65		1.2	2.54	4.11	-5.45	1.36	7.5	22
2	-0.358424	0.668239	-1.01708	0.270349	24.7247	7.29699	12.0504	3.04534	-0.546389	1.00611	-0.0362879	0.0177217		-0.0144966	-0.0844023		-0.42	-0.43	-0.81	-1.22		0.3	1.87	3.31	6.75	6.24	5	9
3	1.60102	0.212054	-0.469145	0.0626355	35.0935	4.54071	-3.59611	1.32832	0.0921707	0.331054	0.0191898	0.00821902		0.0456217	0.130459		0.04	-0.26	-0.25	-1.17		1.03	2.54	4.28	9.48	6.61	5.5	18.5
4	-1.8763	0.402611	-1.03356	0.12245	12.1502	5.28929	-6.55965	1.59397	-3.6375	0.540079	0.0353156	0.0153665		-0.154426	0.157563		0.07	-0.1	-0.96	-1.83		-0.17	1.27	2.67	6.03	2.73	6.5	10
5	4.85327	0.490126	-2.18927	0.147112	17.8397	3.48251	-6.48434	1.0369	-0.165713	0.753322	0.166527	0.0282155		0.272049	0.337624		-0.11	-0.5	-0.93	-1.67		0.51	1.09	2.89	6.16	5.29	5.5	24
6	-0.704905	0.510786	-1.67513	0.16937	-7.59391	8.35491	2.83312	2.74317	-3.29244	0.737053	-0.0286714	0.0137622		0.0928251	-0.591265		-0.44	-0.43	-1.12	-2.26		-0.94	-0.64	1.31	4.38	2.73	8	12.5
7	-1.5739	0.334355	-1.4828	0.156509	16.7343	5.58531	-6.71052	2.43998	-3.18377	0.674603	0.0566233	0.0186605		-0.0940525	0.220966		-0.2	-0.53	-1.01	-2.55		0.05	1.38	3.13	6.28	2.34	7.5	6.75
8	-3.66709	0.339122	-1.72664	0.216335	-10.9739	3.31865	-10.6959	2.10159	-2.78303	0.544108	0.0764688	0.0202773		0.334163	0.161431		0.06	-0.37	-1.03	-2.18		-0.62	-0.11	0.98	0.98	0.6	6	19
9	-12.4449	1.11285	-2.28314	0.787351	-35.8022	11.0551	-27.1233	7.73209	-10.1088	0.970171	0.0109788	0.0174615		0.347602	0.0841763		-0.44	-0.61	-0.94	-2.45		-0.67	0.86	2.02	5.87	2.67	6.75	3.75
10	0.93627	0.609773	-1.86787	0.187071	11.7179	4.41487	-5.6995	1.29317	-2.91876	0.921519	0.0755815	0.0280338		0.0799007	0.327725		-0.16	-0.47	-0.98	-1.91		-0.32	0.61	2.38	6.36	4.02	4.75	13
11	-2.90517	0.327656	-0.521764	0.0968081	9.19448	3.69591	-7.23523	1.13113	-3.64445	0.318195	0.0401936	0.01135		-0.315969	0.0721144		-2.01	-1.64	-1.66	-2.47		-0.07	0.7	0.66	2.52	2.22	5.5	21.5
12	11.479	0.897401	-4.07057	0.299058	21.8711	5.47421	-14.0075	1.75001	4.3177	1.21695	0.179587	0.027138		0.524849	0.290599		0.21	0.08	-0.62	-1.97		2.12	3.41	5.67	8.79	2.58	2.5	11.5
Mean	0.253996	0.534093	-1.62298	0.22151	10.0088	5.4905	-6.44595	2.26529	-1.85478	0.730391	0.0602589	0.019813		0.118716	0.115267		-0.3125	-0.484167	-0.98	-2.0275		0.201667	1.29333	2.78417	4.84583	3.2825	5.91667	14.2917
SD	6.03628	0.258592	0.96922	0.19046	19.4919	2.35442	9.2726	1.85243	3.77425	0.271563	0.0693789	0.00740685		0.244322	0.253778		0.578888	0.414914	0.357033	0.493911		0.889993	1.1554	1.45949	3.99728	1.87765	1.50126	6.55469
CI	3.48505	0.149298	0.559579	0.109962	11.2536	1.35932	5.35354	1.0695	2.17907	0.156787	0.0400559	0.00427635		0.141059	0.146519		0.334221	0.239551	0.206133	0.285159		0.513838	0.667071	0.842638	2.30783	1.08406	0.866754	3.78435
	Subjective fixation disparity curve (robust linear regression)				Objective fixation disparity curve (robust linear regression)				Coefficients of subjective-objective regression (across prisms)					Ratio of subjective/objective measures			Accommodation (dioptre) of the left eye at distance of 700, 120, 60, 30 cm					Heterophoria (deg) at distance of 700, 120, 60, 30 cm				AC/A-ratio	Forced vergence ranges at 500 cm
																											at 500 cm distance (cm/m)
	Intercept	Confidence	Slope	Confidence	Intercept	Confidence	Slope	Confidence	Intercept	Confidence	Slope	Confidence		FD-Intercept	FD-Slope												Base in	Base out
	at prism = 0	Interval		Interval	at prism = 0	Interval		Interval		Interval		Interval

## Sheet: FDCs_Optom
sFDi	sFDCI	sFDCs	sFDCsCI	oFDi		sFDCs	oFDCs		akk_li_700	het_re_700	akk_li_120	het_re_120	akk_li_60	het_re_60	akk_li_30	het_re_30	ac_a	ACA*Acc700		VB_BR_BI_500		VB_BR_BA_500		V_Breite
7.70907	0.504151	-1.13881	0.143068	25.15		-1.13881	-4.12286		-0.35	1.2	-0.55	2.54	-1.45	4.11	-2.65	-5.45	1.36	-0.476		7.5		22		29.5
-0.358424	0.668239	-1.01708	0.270349	24.7247		-1.01708	12.0504		-0.42	0.3	-0.43	1.87	-0.81	3.31	-1.22	6.75	6.24	-2.6208		5		9		14
1.60102	0.212054	-0.469145	0.0626355	35.0935		-0.469145	-3.59611		0.04	1.03	-0.26	2.54	-0.25	4.28	-1.17	9.48	6.61	0.2644		5.5		18.5		24
-1.8763	0.402611	-1.03356	0.12245	12.1502		-1.03356	-6.55965		0.07	-0.17	-0.1	1.27	-0.96	2.67	-1.83	6.03	2.73	0.1911		6.5		10		16.5
4.85327	0.490126	-2.18927	0.147112	17.8397		-2.18927	-6.48434		-0.11	0.51	-0.5	1.09	-0.93	2.89	-1.67	6.16	5.29	-0.5819		5.5		24		29.5
-0.704905	0.510786	-1.67513	0.16937	-7.59391		-1.67513	2.83312		-0.44	-0.94	-0.43	-0.64	-1.12	1.31	-2.26	4.38	2.73	-1.2012		8		12.5		20.5
-1.5739	0.334355	-1.4828	0.156509	16.7343		-1.4828	-6.71052		-0.2	0.05	-0.53	1.38	-1.01	3.13	-2.55	6.28	2.34	-0.468		7.5		6.75		14.25
-3.66709	0.339122	-1.72664	0.216335	-10.9739		-1.72664	-10.6959		0.06	-0.62	-0.37	-0.11	-1.03	0.98	-2.18	0.98	0.6	0.036		6		19		25
-12.4449	1.11285	-2.28314	0.787351	-35.8022		-2.28314	-27.1233		-0.44	-0.67	-0.61	0.86	-0.94	2.02	-2.45	5.87	2.67	-1.1748		6.75		3.75		10.5
0.93627	0.609773	-1.86787	0.187071	11.7179		-1.86787	-5.6995		-0.16	-0.32	-0.47	0.61	-0.98	2.38	-1.91	6.36	4.02	-0.6432		4.75		13		17.75
-2.90517	0.327656	-0.521764	0.0968081	9.19448		-0.521764	-7.23523													5.5		21.5		27
11.479	0.897401	-4.07057	0.299058	21.8711		-4.07057	-14.0075		0.21	2.12	0.08	3.41	-0.62	5.67	-1.97	8.79	2.58	0.5418		2.5		11.5		14

## Sheet: Tabelle1
		oFDi	osFDi	abs(oFDi)	abs(osFDi)	delta
		25.15	5.75443	25.15	5.75443	19.3956
		24.7247	35.9791	24.7247	35.9791	-11.2544
		35.0935	25.1423	35.0935	25.1423	9.95116
		12.1502	11.9833	12.1502	11.9833	0.166916
		17.8397	2.81086	17.8397	2.81086	15.0288
		-7.59391	-9.32116	7.59391	9.32116	-1.72725
		16.7343	16.7014	16.7343	16.7014	0.0328831
		-10.9739	4.62353	10.9739	4.62353	6.35042
		-35.8022	-0.708507	35.8022	0.708507	35.0936
		11.7179	6.88013	11.7179	6.88013	4.83779
		9.19448	21.6924	9.19448	21.6924	-12.4979
		21.8711	-8.66709	21.8711	8.66709	13.204
		10.0088	9.40589
		19.4919	13.5858
		11.2536

## Sheet: Tabelle2
VP	sFDi	sFDCI	sFDCs	sFDCsCI	oFDi	oFDCI	oFDCs	oFDCsCI	sFD Prisma	oFDcorectedbysFD
1	7.70907	0.504151	-1.13881	0.143068	25.15	3.37754	-4.12286	0.987781	6.76938	-2.75917
2	-0.358424	0.668239	-1.01708	0.270349	24.7247	7.29699	12.0504	3.04534	-0.352405	20.4781
3	1.60102	0.212054	-0.469145	0.0626355	35.0935	4.54071	-3.59611	1.32832	3.41264	22.8213
4	-1.8763	0.402611	-1.03356	0.12245	12.1502	5.28929	-6.55965	1.59397	-1.81538	24.0584
5	4.85327	0.490126	-2.18927	0.147112	17.8397	3.48251	-6.48434	1.0369	2.21685	3.46493
6	-0.704905	0.510786	-1.67513	0.16937	-7.59391	8.35491	2.83312	2.74317	-0.420806	-8.7861
7	-1.5739	0.334355	-1.4828	0.156509	16.7343	5.58531	-6.71052	2.43998	-1.06144	23.8571
8	-3.66709	0.339122	-1.72664	0.216335	-10.9739	3.31865	-10.6959	2.10159	-2.12382	11.7422
9	-12.4449	1.11285	-2.28314	0.787351	-35.8022	11.0551	-27.1233	7.73209	-5.45079	112.041
10	0.93627	0.609773	-1.86787	0.187071	11.7179	4.41487	-5.6995	1.29317	0.50125	8.86104
11	-2.90517	0.327656	-0.521764	0.0968081	9.19448	3.69591	-7.23523	1.13113	-5.56798	49.4801
12	11.479	0.897401	-4.07057	0.299058	21.8711	5.47421	-14.0075	1.75001	2.82	-17.6302
Mean	0.253996	0.534093	-1.62298	0.22151	10.0088	5.4905	-6.44595	2.26529
SD	6.03628	0.258592	0.96922	0.19046	19.4919	2.35442	9.2726	1.85243
CI	3.48505	0.149298	0.559579	0.109962	11.2536	1.35932	5.35354	1.0695
